# Supplementary material for: Prehistoric human migration between Sundaland and South Asia was driven by sea-level rise
Source: Commun Biol. 2023 Feb 4;6:150. doi: 10.1038/s42003-023-04510-0 (PMC9899273; doi:10.1038/s42003-023-04510-0)
Supplement: Supplementary file 3 — Supplementary Data [file 42003_2023_4510_MOESM3_ESM.xlsx]

## Sheet: Fig2c
Figure 2c			K=6							K=7								K=8									K=9
ID	Ethnicity	Group	AncestralComponent1	AncestralComponent2	AncestralComponent3	AncestralComponent4	AncestralComponent5	AncestralComponent6		AncestralComponent1	AncestralComponent2	AncestralComponent3	AncestralComponent4	AncestralComponent5	AncestralComponent6	AncestralComponent7		AncestralComponent1	AncestralComponent2	AncestralComponent3	AncestralComponent4	AncestralComponent5	AncestralComponent6	AncestralComponent7	AncestralComponent8		AncestralComponent1	AncestralComponent2	AncestralComponent3	AncestralComponent4	AncestralComponent5	AncestralComponent6	AncestralComponent7	AncestralComponent8	AncestralComponent9
GA000157	GBR	European	0	0	0.9999	0	0	0		0	0	0.9999	0	0	0	0		0	0	0.9999	0	0	0	0	0		0	0	0.9999	0	0	0	0	0	0
GA000206	GBR	European	0	0	1	0	0	0		0	0	0.9999	0	0	0	0		0	0	0.9999	0	0	0	0	0		0	0	0.9999	0	0	0	0	0	0
GA000299	GBR	European	0	0	0.9999	0	0	0		0	0	0.9999	0	0	0	0		0	0	0.9999	0	0	0	0	0		0	0	0.9999	0	0	0	0	0	0
GA001324	GBR	European	0	0	1	0	0	0		0	0	0.9999	0	0	0	0		0	0	0.9999	0	0	0	0	0		0	0	0.9999	0	0	0	0	0	0
GA001325	GBR	European	0	0	0.9999	0	0	0		0	0	0.9999	0	0	0	0		0	0	0.9999	0	0	0	0	0		0	0	0.9999	0	0	0	0	0	0
GA001326	GBR	European	0	0	1	0	0	0		0	0	0.9999	0	0	0	0		0	0	0.9999	0	0	0	0	0		0	0	0.9999	0	0	0	0	0	0
GA001327	GBR	European	0	0	1	0	0	0		0	0	0.9999	0	0	0	0		0	0	0.9999	0	0	0	0	0		0	0	0.9999	0	0	0	0	0	0
GA001328	GBR	European	0	0	1	0	0	0		0	0	0.9999	0	0	0	0		0	0	0.9999	0	0	0	0	0		0	0	0.9999	0	0	0	0	0	0
GA001329	GBR	European	0	0	0.9999	0	0	0		0	0	0.9999	0	0	0	0		0	0	0.9999	0	0	0	0	0		0	0	0.9999	0	0	0	0	0	0
GA001330	GBR	European	0	0	0.9999	0	0	0		0	0	0.9999	0	0	0	0		0	0	0.9999	0	0	0	0	0		0	0	0.9999	0	0	0	0	0	0
GA001331	GBR	European	0	0	0.9999	0	0	0		0	0	0.9999	0	0	0	0		0	0	0.9999	0	0	0	0	0		0	0	0.9999	0	0	0	0	0	0
GA001332	GBR	European	0	0	0.9999	0	0	0		0	0	0.9999	0	0	0	0		0	0	0.9999	0	0	0	0	0		0	0	0.9999	0	0	0	0	0	0
GA001333	GBR	European	0	0	1	0	0	0		0	0	0.9999	0	0	0	0		0	0	0.9999	0	0	0	0	0		0	0	0.9999	0	0	0	0	0	0
GA001334	GBR	European	0	0	0.9999	0	0	0		0	0	0.9999	0	0	0	0		0	0	0.9999	0	0	0	0	0		0	0	0.9999	0	0	0	0	0	0
GA001335	GBR	European	0	0	0.9999	0	0	0		0	0	0.9999	0	0	0	0		0	0	0.9999	0	0	0	0	0		0	0	0.9999	0	0	0	0	0	0
GA001336	GBR	European	0	0	0.9999	0	0	0		0	0	0.9999	0	0	0	0		0	0	0.9999	0	0	0	0	0		0	0	0.9999	0	0	0	0	0	0
GA001337	GBR	European	0	0	0.9999	0	0	0		0	0	0.9999	0	0	0	0		0	0	0.9999	0	0	0	0	0		0	0	0.9999	0	0	0	0	0	0
GA001338	GBR	European	0	0	0.9999	0	0	0		0	0	0.9999	0	0	0	0		0	0	0.9999	0	0	0	0	0		0	0	0.9999	0	0	0	0	0	0
GA001339	GBR	European	0	0	0.9999	0	0	0		0	0	0.9999	0	0	0	0		0	0	0.9999	0	0	0	0	0		0	0	0.9999	0	0	0	0	0	0
GA001340	GBR	European	0	0	0.9999	0	0	0		0	0	0.9999	0	0	0	0		0	0	0.9999	0	0	0	0	0		0	0	0.9999	0	0	0	0	0	0
GA001341	GBR	European	0	0	1	0	0	0		0	0	0.9999	0	0	0	0		0	0	0.9999	0	0	0	0	0		0	0	0.9999	0	0	0	0	0	0
GA001342	GBR	European	0	0	0.9999	0	0	0		0	0	0.9999	0	0	0	0		0	0	0.9999	0	0	0	0	0		0	0	0.9999	0	0	0	0	0	0
GA001343	GBR	European	0	0	0.9999	0	0	0		0	0	0.9999	0	0	0	0		0	0	0.9999	0	0	0	0	0		0	0	0.9999	0	0	0	0	0	0
GA001344	GBR	European	0	0	0.9999	0	0	0		0	0	0.9999	0	0	0	0		0	0	0.9999	0	0	0	0	0		0	0	0.9999	0	0	0	0	0	0
GA001345	GBR	European	0	0	1	0	0	0		0	0	0.9999	0	0	0	0		0	0	0.9999	0	0	0	0	0		0	0	0.9999	0	0	0	0	0	0
GA001346	GBR	European	0	0	0.9999	0	0	0		0	0	0.9999	0	0	0	0		0	0	0.9999	0	0	0	0	0		0	0	0.9999	0	0	0	0	0	0
GA001347	GBR	European	0	0	0.9999	0	0	0		0	0	0.9999	0	0	0	0		0	0	0.9999	0	0	0	0	0		0	0	0.9999	0	0	0	0	0	0
GA001159	Toda	IndoEuropean	0.2549	0	0.6022	0	0.1429	0		0	0	0	0	0	0	0.9999		0	0	0	0	0	0	0.9999	0		0	0	0	0	0	0	0.9999	0	0
GA001160	Toda	IndoEuropean	0.2916	0	0.5655	0	0.1429	0		0	0	0	0	0	0	0.9999		0	0	0	0	0	0	0.9999	0		0	0	0	0	0	0	0.9999	0	0
GA001161	Toda	IndoEuropean	0.2853	0	0.5718	0	0.1429	0		0	0	0	0	0	0	0.9999		0	0	0	0	0	0	0.9999	0		0	0	0	0	0	0	0.9999	0	0
GA001162	Toda	IndoEuropean	0.2905	0	0.5666	0	0.1429	0		0	0	0	0	0	0	0.9999		0	0	0	0	0	0	0.9999	0		0	0	0	0	0	0	0.9999	0	0
GA001163	Toda	IndoEuropean	0.2532	0	0.6039	0	0.1429	0		0	0	0	0	0	0	0.9999		0	0	0	0	0	0	0.9999	0		0	0	0	0	0	0	0.9999	0	0
GA001164	Toda	IndoEuropean	0.3196	0	0.5375	0	0.1429	0		0	0	0	0	0	0	0.9999		0	0	0	0	0	0	0.9999	0		0	0	0	0	0	0	0.9999	0	0
GA001166	Toda	IndoEuropean	0.299	0	0.5581	0	0.1429	0		0	0	0	0	0	0	0.9999		0	0	0	0	0	0	0.9999	0		0	0	0	0	0	0	0.9999	0	0
GA001167	Toda	IndoEuropean	0.2878	0	0.5693	0	0.1429	0		0	0	0	0	0	0	0.9999		0	0	0	0	0	0	0.9999	0		0	0	0	0	0	0	0.9999	0	0
GA001168	Toda	IndoEuropean	0.272	0	0.5851	0	0.1429	0		0	0	0	0	0	0	0.9999		0	0	0	0	0	0	0.9999	0		0	0	0	0	0	0	0.9999	0	0
GA001169	Toda	IndoEuropean	0.3983	0	0.4978	0	0.1039	0		0.1768	0	0.0959	0	0	0	0.7273		0.2544	0	0.0436	0	0	0	0.702	0		0.2454	0	0.0506	0	0	0	0.7039	0	0
GA001170	Toda	IndoEuropean	0.2668	0	0.5903	0	0.1429	0		0	0	0	0	0	0	0.9999		0	0	0	0	0	0	0.9999	0		0	0	0	0	0	0	0.9999	0	0
GA001171	Toda	IndoEuropean	0.2831	0	0.574	0	0.1429	0		0	0	0	0	0	0	0.9999		0	0	0	0	0	0	0.9999	0		0	0	0	0	0	0	0.9999	0	0
GA001172	Toda	IndoEuropean	0.2991	0	0.558	0	0.1429	0		0	0	0	0	0	0	0.9999		0	0	0	0	0	0	0.9999	0		0	0	0	0	0	0	0.9999	0	0
GA001173	Toda	IndoEuropean	0.297	0	0.5601	0	0.1429	0		0	0	0	0	0	0	0.9999		0	0	0	0	0	0	0.9999	0		0	0	0	0	0	0	0.9999	0	0
GA001174	Toda	IndoEuropean	0.2962	0	0.561	0	0.1429	0		0	0	0	0	0	0	0.9999		0	0	0	0	0	0	0.9999	0		0	0	0	0	0	0	0.9999	0	0
GA001175	Toda	IndoEuropean	0.2837	0	0.5734	0	0.1429	0		0	0	0	0	0	0	0.9999		0	0	0	0	0	0	0.9999	0		0	0	0	0	0	0	0.9999	0	0
GA001176	Toda	IndoEuropean	0.3253	0	0.5318	0	0.1429	0		0	0	0	0	0	0	0.9999		0	0	0	0	0	0	0.9999	0		0	0	0	0	0	0	0.9999	0	0
GA001177	Toda	IndoEuropean	0.2622	0	0.5949	0	0.1429	0		0	0	0	0	0	0	0.9999		0	0	0	0	0	0	0.9999	0		0	0	0	0	0	0	0.9999	0	0
GA001178	Toda	IndoEuropean	0.3076	0	0.5495	0	0.1429	0		0	0	0	0	0	0	0.9999		0	0	0	0	0	0	0.9999	0		0	0	0	0	0	0	0.9999	0	0
GA000200	Hazara	IndoEuropean	0.0015	0.4838	0.513	0	0.0017	0		0	0.4786	0.5094	0	0	0	0.012		0.0745	0.4631	0.4621	0	0	0	0.0002	0		0.0467	0.4916	0.4588	0	0	0	0.0029	0	0
GA000201	Hazara	IndoEuropean	0	0.4499	0.5492	0	0.0009	0		0	0.4456	0.5484	0	0	0	0.006		0.0355	0.4429	0.5197	0	0	0	0.0018	0		0	0.4762	0.5211	0	0	0	0.0027	0	0
GA001873	Hazara	IndoEuropean	0	0.4836	0.5163	0	0	0		0	0.4792	0.5208	0	0	0	0		0.0347	0.4755	0.4898	0	0	0	0	0		0	0.5095	0.4904	0	0	0	0	0	0
GA001874	Hazara	IndoEuropean	0	0.38	0.6189	0	0.0011	0		0	0.3754	0.6166	0	0	0	0.0079		0.0604	0.366	0.5734	0	0	0	0.0001	0		0.0339	0.3923	0.573	0	0	0	0.0008	0	0
GA001876	Hazara	IndoEuropean	0	0.496	0.5035	0	0.0004	0		0	0.4918	0.5056	0	0	0	0.0026		0.0606	0.4786	0.4607	0	0	0	0	0		0.029	0.5104	0.4605	0	0	0	0	0	0
GA001877	Hazara	IndoEuropean	0	0.4559	0.5438	0	0.0002	0		0	0.4523	0.5464	0	0	0	0.0013		0.0454	0.4453	0.5092	0	0	0	0	0		0.0118	0.4777	0.5105	0	0	0	0	0	0
GA001878	Hazara	IndoEuropean	0	0.4782	0.5217	0	0	0		0	0.4738	0.5262	0	0	0	0		0.0478	0.4653	0.4869	0	0	0	0	0		0.0132	0.4999	0.4869	0	0	0	0	0	0
GA001880	Hazara	IndoEuropean	0	0.4701	0.5298	0	0	0		0	0.466	0.5339	0	0	0	0		0.0447	0.4581	0.4971	0	0	0	0	0		0.0115	0.491	0.4975	0	0	0	0	0	0
GA001881	Hazara	IndoEuropean	0	0.4461	0.5539	0	0	0		0	0.4417	0.5583	0	0	0	0		0.045	0.4353	0.5196	0	0	0	0	0		0.0134	0.4659	0.5206	0	0	0	0	0	0
GA001882	Hazara	IndoEuropean	0.0306	0.2926	0.6745	0	0.0022	0		0.0266	0.2886	0.6689	0	0	0	0.0159		0.1171	0.2741	0.6067	0	0	0	0.002	0		0.0917	0.2972	0.6069	0	0	0	0.0041	0	0
GA001883	Hazara	IndoEuropean	0	0.5263	0.4722	0	0.0015	0		0	0.5214	0.4683	0	0	0	0.0103		0.0318	0.5176	0.4449	0	0	0	0.0057	0		0	0.5513	0.4433	0	0	0	0.0053	0	0
GA001884	Hazara	IndoEuropean	0	0.4801	0.5186	0	0.0013	0		0	0.4751	0.5155	0	0	0	0.0094		0.0497	0.4663	0.4811	0	0	0	0.0028	0		0.0177	0.4971	0.4801	0	0	0	0.0051	0	0
GA001885	Hazara	IndoEuropean	0.0065	0.4375	0.5551	0	0.0009	0		0.0043	0.4332	0.5556	0	0	0	0.0068		0.0754	0.4185	0.5061	0	0	0	0	0		0.0503	0.4454	0.5037	0	0	0	0.0005	0	0
GA001886	Hazara	IndoEuropean	0.0009	0.4132	0.5843	0	0.0017	0		0	0.4083	0.58	0	0	0	0.0117		0.0843	0.3908	0.5249	0	0	0	0	0		0.0552	0.4183	0.5251	0	0	0	0.0014	0	0
GA001887	Hazara	IndoEuropean	0	0.4848	0.5134	0	0.0018	0		0	0.4801	0.5076	0	0	0	0.0123		0.0703	0.4648	0.4618	0	0	0	0.0031	0		0.0387	0.4967	0.4611	0	0	0	0.0034	0	0
GA001888	Hazara	IndoEuropean	0.0091	0.466	0.5234	0	0.0014	0		0.0056	0.4627	0.5214	0	0	0	0.0103		0.0795	0.4476	0.4728	0	0	0	0	0		0.0538	0.4754	0.4697	0	0	0	0.001	0	0
GA000259	Brahui	IndoEuropean	0.0965	0.0129	0.8843	0	0.0063	0		0.0888	0.004	0.863	0	0	0	0.0442		0.2034	0	0.7712	0	0	0	0.0254	0		0.1875	0.0024	0.7829	0	0	0	0.0272	0	0
GA000260	Brahui	IndoEuropean	0.1199	0	0.8735	0	0.0066	0		0.1046	0	0.8495	0	0	0	0.0459		0.2331	0	0.743	0	0	0	0.0238	0		0.2167	0	0.7576	0	0	0	0.0257	0	0
GA001826	Brahui	IndoEuropean	0.0703	0	0.9237	0	0.006	0		0.0544	0	0.9038	0	0	0	0.0418		0.19	0	0.7894	0	0	0	0.0206	0		0.1737	0	0.8041	0	0	0	0.0222	0	0
GA001827	Brahui	IndoEuropean	0.0888	0	0.9043	0	0.007	0		0.0714	0	0.8798	0	0	0	0.0487		0.1995	0	0.7737	0	0	0	0.0268	0		0.1836	0	0.7878	0	0	0	0.0285	0	0
GA001828	Brahui	IndoEuropean	0.1021	0	0.8913	0	0.0066	0		0.086	0	0.8678	0	0	0	0.0461		0.2132	0	0.7612	0	0	0	0.0255	0		0.1971	0	0.7755	0	0	0	0.0273	0	0
GA001829	Brahui	IndoEuropean	0.0818	0	0.9131	0	0.0051	0		0.0687	0	0.8954	0	0	0	0.0358		0.1978	0	0.7867	0	0	0	0.0155	0		0.1817	0	0.8012	0	0	0	0.017	0	0
GA001830	Brahui	IndoEuropean	0.073	0	0.9191	0	0.0079	0		0.0525	0	0.8921	0	0	0	0.0553		0.1933	0	0.776	0	0	0	0.0307	0		0.1761	0	0.7911	0	0	0	0.0328	0	0
GA001831	Brahui	IndoEuropean	0.0705	0	0.9224	0	0.0071	0		0.0532	0	0.8973	0	0	0	0.0495		0.1814	0	0.7918	0	0	0	0.0267	0		0.1656	0	0.8057	0	0	0	0.0287	0	0
GA001832	Brahui	IndoEuropean	0.1121	0	0.8811	0	0.0069	0		0.0957	0	0.8562	0	0	0	0.048		0.2305	0	0.7437	0	0	0	0.0257	0		0.2139	0	0.7586	0	0	0	0.0274	0	0
GA001834	Brahui	IndoEuropean	0.1984	0	0.7946	0	0.0069	0		0.1832	0	0.7681	0	0	0	0.0486		0.3113	0	0.6623	0	0	0	0.0263	0		0.2948	0	0.6768	0	0	0	0.0283	0	0
GA001835	Brahui	IndoEuropean	0.0854	0	0.9076	0	0.0069	0		0.0684	0	0.8828	0	0	0	0.0487		0.2003	0	0.7735	0	0	0	0.0261	0		0.1834	0	0.7885	0	0	0	0.0279	0	0
GA000210	Brusho	IndoEuropean	0.1848	0.097	0.7137	0	0.0046	0		0.1763	0.0933	0.698	0	0	0	0.0324		0.3017	0.0875	0.598	0	0	0	0.0127	0		0.2793	0.0982	0.6076	0	0	0	0.0148	0	0
GA000258	Brusho	IndoEuropean	0.1747	0.0914	0.7293	0	0.0045	0		0.167	0.0877	0.7133	0	0	0	0.032		0.2878	0.0822	0.6184	0	0	0	0.0115	0		0.2639	0.095	0.6269	0	0	0	0.0141	0	0
GA001837	Brusho	IndoEuropean	0.1812	0.092	0.7216	0	0.0051	0		0.1717	0.0885	0.704	0	0	0	0.0357		0.2957	0.0836	0.6044	0	0	0	0.0163	0		0.2724	0.0948	0.6142	0	0	0	0.0185	0	0
GA001838	Brusho	IndoEuropean	0.2119	0.102	0.6816	0	0.0044	0		0.2039	0.0982	0.6668	0	0	0	0.0311		0.3203	0.0958	0.5716	0	0	0	0.0122	0		0.2972	0.1086	0.5799	0	0	0	0.0142	0	0
GA001839	Brusho	IndoEuropean	0.1812	0.1165	0.6983	0	0.004	0		0.1747	0.1122	0.6852	0	0	0	0.0278		0.297	0.1062	0.5893	0	0	0	0.0075	0		0.2717	0.1207	0.5975	0	0	0	0.01	0	0
GA001865	Brusho	IndoEuropean	0.0058	0	0.9902	0	0.004	0		0	0	0.9719	0	0	0	0.028		0.104	0	0.886	0	0	0	0.0099	0		0.0911	0	0.8976	0	0	0	0.0112	0	0
GA001866	Brusho	IndoEuropean	0.1876	0.085	0.7243	0	0.0031	0		0.1824	0.0806	0.7151	0	0	0	0.0219		0.3133	0.0751	0.6104	0	0	0	0.0012	0		0.2871	0.0884	0.6205	0	0	0	0.004	0	0
GA001867	Brusho	IndoEuropean	0.1894	0.0847	0.7231	0	0.0029	0		0.1847	0.0804	0.7146	0	0	0	0.0203		0.3136	0.0755	0.6104	0	0	0	0.0005	0		0.2894	0.0867	0.621	0	0	0	0.0029	0	0
GA001869	Brusho	IndoEuropean	0.1904	0.0902	0.7153	0	0.004	0		0.1833	0.0858	0.7027	0	0	0	0.0282		0.3117	0.0803	0.5984	0	0	0	0.0096	0		0.2864	0.0941	0.6077	0	0	0	0.0118	0	0
GA001871	Brusho	IndoEuropean	0.2001	0.0889	0.7073	0	0.0037	0		0.1941	0.085	0.6948	0	0	0	0.0261		0.3146	0.0816	0.5962	0	0	0	0.0075	0		0.2906	0.0943	0.6053	0	0	0	0.0096	0	0
GA000246	Pathan	IndoEuropean	0.2264	0	0.7645	0	0.009	0		0.2064	0	0.7305	0	0	0	0.0631		0.3509	0	0.6116	0	0	0	0.0375	0		0.3322	0	0.628	0	0	0	0.0398	0	0
GA000247	Pathan	IndoEuropean	0.2154	0	0.7804	0	0.0041	0		0.2056	0	0.7654	0	0	0	0.029		0.3328	0	0.658	0	0	0	0.0091	0		0.3161	0	0.673	0	0	0	0.0108	0	0
GA001841	Pathan	IndoEuropean	0.2061	0	0.7906	0	0.0033	0		0.1984	0	0.7787	0	0	0	0.0229		0.3209	0	0.6749	0	0	0	0.0041	0		0.3049	0	0.6893	0	0	0	0.0058	0	0
GA001842	Pathan	IndoEuropean	0.1397	0.0001	0.8561	0	0.0041	0		0.1301	0	0.8409	0	0	0	0.0289		0.242	0	0.7476	0	0	0	0.0104	0		0.2271	0.0008	0.7601	0	0	0	0.012	0	0
GA001843	Pathan	IndoEuropean	0.1704	0.0138	0.8116	0	0.0042	0		0.1669	0.0034	0.8003	0	0	0	0.0293		0.2876	0	0.7022	0	0	0	0.0101	0		0.2682	0.006	0.7134	0	0	0	0.0123	0	0
GA001844	Pathan	IndoEuropean	0.1943	0.0152	0.7848	0	0.0057	0		0.1871	0.007	0.766	0	0	0	0.0399		0.3148	0	0.666	0	0	0	0.0191	0		0.2908	0.0133	0.6741	0	0	0	0.0217	0	0
GA001845	Pathan	IndoEuropean	0.1948	0.0168	0.7838	0	0.0046	0		0.1901	0.0078	0.7694	0	0	0	0.0327		0.3124	0	0.6749	0	0	0	0.0127	0		0.2896	0.0121	0.6828	0	0	0	0.0155	0	0
GA001846	Pathan	IndoEuropean	0.3264	0	0.6677	0	0.0058	0		0.3129	0	0.6461	0	0	0	0.0409		0.4511	0	0.5319	0	0	0	0.0169	0		0.4332	0	0.5478	0	0	0	0.019	0	0
GA001847	Pathan	IndoEuropean	0.154	0	0.8422	0	0.0038	0		0.1457	0	0.8277	0	0	0	0.0266		0.2595	0	0.735	0	0	0	0.0054	0		0.2447	0	0.748	0	0	0	0.0072	0	0
GA001848	Pathan	IndoEuropean	0.0707	0	0.926	0	0.0033	0		0.0624	0	0.9144	0	0	0	0.0232		0.1816	0	0.8165	0	0	0	0.0019	0		0.1666	0	0.8296	0	0	0	0.0037	0	0
GA001849	Pathan	IndoEuropean	0.3067	0	0.6861	0	0.0071	0		0.2905	0	0.6595	0	0	0	0.05		0.4318	0	0.5428	0	0	0	0.0254	0		0.4136	0	0.5587	0	0	0	0.0277	0	0
GA001850	Pathan	IndoEuropean	0.2443	0	0.7493	0	0.0064	0		0.2297	0	0.7254	0	0	0	0.0449		0.364	0	0.6158	0	0	0	0.0201	0		0.3468	0	0.6309	0	0	0	0.0222	0	0
GA001851	Pathan	IndoEuropean	0.1395	0	0.8556	0	0.0049	0		0.1287	0	0.8368	0	0	0	0.0345		0.2392	0	0.7453	0	0	0	0.0155	0		0.2249	0	0.7579	0	0	0	0.0171	0	0
GA001852	Pathan	IndoEuropean	0.1637	0	0.8301	0	0.0062	0		0.1494	0	0.8071	0	0	0	0.0434		0.2678	0	0.7085	0	0	0	0.0236	0		0.2526	0	0.722	0	0	0	0.0254	0	0
GA001853	Pathan	IndoEuropean	0.2761	0	0.7174	0	0.0064	0		0.2615	0	0.6935	0	0	0	0.045		0.3982	0	0.5802	0	0	0	0.0216	0		0.38	0	0.5962	0	0	0	0.0238	0	0
GA001854	Pathan	IndoEuropean	0.2688	0	0.7248	0	0.0065	0		0.2541	0	0.7006	0	0	0	0.0452		0.3803	0	0.5962	0	0	0	0.0234	0		0.364	0	0.6106	0	0	0	0.0253	0	0
GA001855	Pathan	IndoEuropean	0.2191	0	0.7751	0	0.0058	0		0.2066	0	0.753	0	0	0	0.0404		0.3329	0	0.6482	0	0	0	0.0189	0		0.316	0	0.6632	0	0	0	0.0208	0	0
GA000969	Khatri	IndoEuropean	0.2249	0	0.7695	0	0.0056	0		0.2123	0	0.7484	0	0	0	0.0393		0.343	0	0.6408	0	0	0	0.0162	0		0.3262	0	0.6556	0	0	0	0.0181	0	0
GA000970	Khatri	IndoEuropean	0.2127	0	0.7828	0	0.0044	0		0.2025	0	0.7662	0	0	0	0.0312		0.3383	0	0.6539	0	0	0	0.0078	0		0.3207	0	0.6694	0	0	0	0.0098	0	0
GA000971	Khatri	IndoEuropean	0.2364	0	0.7567	0	0.0069	0		0.2211	0	0.7306	0	0	0	0.0482		0.3588	0	0.6173	0	0	0	0.0239	0		0.341	0	0.6328	0	0	0	0.0261	0	0
GA000972	Khatri	IndoEuropean	0.2372	0	0.7573	0	0.0055	0		0.2249	0	0.7364	0	0	0	0.0387		0.3619	0	0.6238	0	0	0	0.0142	0		0.3442	0	0.6395	0	0	0	0.0163	0	0
GA000973	Khatri	IndoEuropean	0.2209	0	0.7748	0	0.0043	0		0.211	0	0.7587	0	0	0	0.0303		0.3443	0	0.6479	0	0	0	0.0078	0		0.3265	0	0.6634	0	0	0	0.01	0	0
GA000974	Khatri	IndoEuropean	0.3758	0	0.6176	0	0.0066	0		0.3614	0	0.5925	0	0	0	0.0461		0.4925	0	0.4858	0	0	0	0.0216	0		0.4753	0	0.5009	0	0	0	0.0238	0	0
GA000975	Khatri	IndoEuropean	0.2396	0	0.7542	0	0.0062	0		0.2254	0	0.7311	0	0	0	0.0435		0.3524	0	0.6251	0	0	0	0.0224	0		0.3356	0	0.6399	0	0	0	0.0244	0	0
GA000976	Khatri	IndoEuropean	0.227	0	0.7684	0	0.0045	0		0.2161	0	0.7521	0	0	0	0.0318		0.3531	0	0.6375	0	0	0	0.0093	0		0.3351	0	0.6537	0	0	0	0.0112	0	0
GA000977	Khatri	IndoEuropean	0.2191	0	0.7757	0	0.0052	0		0.2066	0	0.757	0	0	0	0.0363		0.3383	0	0.6471	0	0	0	0.0146	0		0.3211	0	0.6624	0	0	0	0.0165	0	0
GA000978	Khatri	IndoEuropean	0.2763	0	0.7183	0	0.0054	0		0.2634	0	0.6984	0	0	0	0.0381		0.3975	0	0.5879	0	0	0	0.0145	0		0.38	0	0.6034	0	0	0	0.0165	0	0
GA000979	Khatri	IndoEuropean	0.2195	0	0.7755	0	0.005	0		0.2077	0	0.7573	0	0	0	0.0349		0.3383	0	0.6469	0	0	0	0.0147	0		0.3214	0	0.6621	0	0	0	0.0164	0	0
GA001792	Gujjar	IndoEuropean	0.2612	0	0.7299	0	0.0089	0		0.2416	0	0.6963	0	0	0	0.0621		0.3841	0	0.58	0	0	0	0.0359	0		0.3653	0	0.5963	0	0	0	0.0383	0	0
GA001793	Gujjar	IndoEuropean	0.2557	0	0.7356	0	0.0086	0		0.2362	0	0.7035	0	0	0	0.0603		0.3825	0	0.584	0	0	0	0.0335	0		0.3639	0	0.6003	0	0	0	0.0358	0	0
GA001794	Gujjar	IndoEuropean	0.2691	0	0.7219	0	0.009	0		0.2488	0	0.6882	0	0	0	0.0629		0.3954	0	0.5674	0	0	0	0.0371	0		0.3759	0	0.5844	0	0	0	0.0396	0	0
GA001795	Gujjar	IndoEuropean	0.2514	0	0.7402	0	0.0084	0		0.2332	0	0.7082	0	0	0	0.0586		0.3813	0	0.5866	0	0	0	0.032	0		0.3622	0	0.6034	0	0	0	0.0343	0	0
GA001796	Gujjar	IndoEuropean	0.2512	0	0.7413	0	0.0075	0		0.2343	0	0.7129	0	0	0	0.0527		0.3861	0	0.5883	0	0	0	0.0256	0		0.3667	0	0.6052	0	0	0	0.0281	0	0
GA001797	Gujjar	IndoEuropean	0.5467	0	0.4473	0	0.006	0		0.5323	0	0.4258	0	0	0	0.0418		0.6712	0	0.312	0	0	0	0.0167	0		0.6537	0	0.3274	0	0	0	0.0189	0	0
GA001798	Gujjar	IndoEuropean	0.2492	0	0.743	0	0.0077	0		0.232	0	0.7139	0	0	0	0.0541		0.382	0	0.5911	0	0	0	0.0269	0		0.3625	0	0.6082	0	0	0	0.0293	0	0
GA001799	Gujjar	IndoEuropean	0.2634	0	0.7285	0	0.0081	0		0.2449	0	0.6982	0	0	0	0.0568		0.3882	0	0.5816	0	0	0	0.0301	0		0.3701	0	0.5973	0	0	0	0.0325	0	0
GA001800	Gujjar	IndoEuropean	0.2733	0	0.7191	0	0.0075	0		0.2563	0	0.691	0	0	0	0.0527		0.4033	0	0.5701	0	0	0	0.0265	0		0.3844	0	0.587	0	0	0	0.0286	0	0
GA001801	Gujjar	IndoEuropean	0.2443	0	0.7461	0	0.0096	0		0.2228	0	0.7101	0	0	0	0.0671		0.3812	0	0.5814	0	0	0	0.0373	0		0.3611	0	0.599	0	0	0	0.0398	0	0
GA001802	Gujjar	IndoEuropean	0.2449	0	0.7473	0	0.0078	0		0.2268	0	0.7183	0	0	0	0.0549		0.3773	0	0.5959	0	0	0	0.0267	0		0.3582	0	0.6127	0	0	0	0.0291	0	0
GA001803	Gujjar	IndoEuropean	0.2621	0	0.7314	0	0.0065	0		0.2469	0	0.7076	0	0	0	0.0455		0.399	0	0.5817	0	0	0	0.0193	0		0.3793	0	0.5992	0	0	0	0.0215	0	0
GA001804	Gujjar	IndoEuropean	0.2519	0	0.7413	0	0.0067	0		0.2363	0	0.7165	0	0	0	0.0472		0.3772	0	0.6014	0	0	0	0.0214	0		0.3595	0	0.6169	0	0	0	0.0235	0	0
GA001805	Gujjar	IndoEuropean	0.2331	0	0.7596	0	0.0073	0		0.2161	0	0.7326	0	0	0	0.0512		0.3682	0	0.6068	0	0	0	0.0249	0		0.349	0	0.6239	0	0	0	0.027	0	0
GA001806	Gujjar	IndoEuropean	0.2919	0	0.699	0	0.0091	0		0.272	0	0.664	0	0	0	0.0639		0.4131	0	0.5499	0	0	0	0.0369	0		0.3952	0	0.5655	0	0	0	0.0393	0	0
GA001807	Gujjar	IndoEuropean	0.2721	0	0.7198	0	0.0081	0		0.2534	0	0.6895	0	0	0	0.0571		0.3987	0	0.57	0	0	0	0.0313	0		0.3804	0	0.5862	0	0	0	0.0333	0	0
GA001808	Gujjar	IndoEuropean	0.2647	0	0.7277	0	0.0077	0		0.2469	0	0.6994	0	0	0	0.0536		0.3981	0	0.5753	0	0	0	0.0266	0		0.3786	0	0.5923	0	0	0	0.029	0	0
GA001809	Gujjar	IndoEuropean	0.2669	0	0.7233	0	0.0098	0		0.2448	0	0.6868	0	0	0	0.0683		0.3935	0	0.5649	0	0	0	0.0416	0		0.3748	0	0.5813	0	0	0	0.0438	0	0
GA001810	Gujjar	IndoEuropean	0.2337	0	0.7561	0	0.0102	0		0.2118	0	0.717	0	0	0	0.0712		0.3524	0	0.6025	0	0	0	0.0451	0		0.3345	0	0.6182	0	0	0	0.0472	0	0
GA001811	Gujjar	IndoEuropean	0.2321	0	0.7589	0	0.009	0		0.2119	0	0.7251	0	0	0	0.063		0.371	0	0.5931	0	0	0	0.0359	0		0.3507	0	0.6111	0	0	0	0.0381	0	0
GA000177	Sindhi	IndoEuropean	0.2992	0	0.6925	0	0.0082	0		0.2808	0	0.6616	0	0	0	0.0576		0.4214	0	0.547	0	0	0	0.0315	0		0.4036	0	0.5626	0	0	0	0.0337	0	0
GA000178	Sindhi	IndoEuropean	0.2493	0	0.7447	0	0.006	0		0.2353	0	0.7226	0	0	0	0.0421		0.3599	0	0.6207	0	0	0	0.0194	0		0.3437	0	0.6349	0	0	0	0.0214	0	0
GA001836	Sindhi	IndoEuropean	0.2934	0	0.6996	0	0.007	0		0.2775	0	0.6736	0	0	0	0.0488		0.4134	0	0.562	0	0	0	0.0245	0		0.3959	0	0.5775	0	0	0	0.0266	0	0
GA001856	Sindhi	IndoEuropean	0.2234	0	0.7715	0	0.0051	0		0.2113	0	0.7531	0	0	0	0.0355		0.3535	0	0.6358	0	0	0	0.0107	0		0.3353	0	0.6518	0	0	0	0.0128	0	0
GA001857	Sindhi	IndoEuropean	0.4906	0	0.5026	0	0.0068	0		0.4742	0	0.478	0	0	0	0.0477		0.6295	0	0.3534	0	0	0	0.0171	0		0.6098	0	0.3706	0	0	0	0.0196	0	0
GA001858	Sindhi	IndoEuropean	0.3057	0	0.6861	0	0.0081	0		0.2869	0	0.6563	0	0	0	0.0567		0.4339	0	0.5366	0	0	0	0.0295	0		0.4154	0	0.5528	0	0	0	0.0317	0	0
GA001859	Sindhi	IndoEuropean	0.2361	0	0.7594	0	0.0046	0		0.2248	0	0.7432	0	0	0	0.0319		0.3696	0	0.6231	0	0	0	0.0073	0		0.3512	0	0.6394	0	0	0	0.0093	0	0
GA001860	Sindhi	IndoEuropean	0.2838	0	0.7094	0	0.0068	0		0.2681	0	0.6842	0	0	0	0.0476		0.4057	0	0.5716	0	0	0	0.0227	0		0.388	0	0.5869	0	0	0	0.0251	0	0
GA001861	Sindhi	IndoEuropean	0.3192	0	0.6687	0	0.0052	0.0069		0.3088	0	0.65	0	0	0.0051	0.0361		0.4308	0	0.5487	0	0	0.0055	0.0149	0		0.4145	0	0.5625	0	0	0.006	0.017	0	0
GA001863	Sindhi	IndoEuropean	0.2997	0	0.6922	0	0.008	0		0.2811	0	0.6626	0	0	0	0.0563		0.4304	0	0.5403	0	0	0	0.0292	0		0.4114	0	0.557	0	0	0	0.0315	0	0
GA001864	Sindhi	IndoEuropean	0.2428	0	0.7487	0	0.0085	0		0.2231	0	0.7173	0	0	0	0.0595		0.3675	0	0.5986	0	0	0	0.0338	0		0.3488	0	0.6151	0	0	0	0.0361	0	0
GA000980	SaryupariBrahmin	IndoEuropean	0.3757	0	0.619	0	0.0052	0		0.3637	0	0.5996	0	0	0	0.0367		0.4933	0	0.4928	0	0	0	0.0138	0		0.4766	0	0.5075	0	0	0	0.0158	0	0
GA000981	SaryupariBrahmin	IndoEuropean	0.3933	0	0.6026	0	0.004	0		0.3837	0	0.5882	0	0	0	0.0281		0.5094	0	0.4837	0	0	0	0.0069	0		0.4934	0	0.4981	0	0	0	0.0084	0	0
GA000982	SaryupariBrahmin	IndoEuropean	0.3958	0	0.5992	0	0.005	0		0.3847	0	0.5805	0	0	0	0.0348		0.5116	0	0.4771	0	0	0	0.0113	0		0.4954	0	0.4913	0	0	0	0.0133	0	0
GA000983	SaryupariBrahmin	IndoEuropean	0.3692	0	0.6251	0	0.0057	0		0.3558	0	0.604	0	0	0	0.0402		0.4873	0	0.4965	0	0	0	0.0162	0		0.4702	0	0.5113	0	0	0	0.0184	0	0
GA000984	SaryupariBrahmin	IndoEuropean	0.3777	0	0.6155	0	0.0068	0		0.362	0	0.5904	0	0	0	0.0475		0.4922	0	0.4839	0	0	0	0.0238	0		0.4758	0	0.4984	0	0	0	0.0258	0	0
GA000985	SaryupariBrahmin	IndoEuropean	0.3665	0	0.629	0	0.0045	0		0.356	0	0.6121	0	0	0	0.0318		0.4894	0	0.5012	0	0	0	0.0093	0		0.4722	0	0.5165	0	0	0	0.0112	0	0
GA000986	SaryupariBrahmin	IndoEuropean	0.3935	0	0.6018	0	0.0047	0		0.3821	0	0.5852	0	0	0	0.0327		0.5195	0	0.4732	0	0	0	0.0072	0		0.5016	0	0.4888	0	0	0	0.0096	0	0
GA000987	SaryupariBrahmin	IndoEuropean	0.3786	0	0.6158	0	0.0055	0		0.3655	0	0.5959	0	0	0	0.0385		0.4909	0	0.4917	0	0	0	0.0174	0		0.4746	0	0.5062	0	0	0	0.0191	0	0
GA000988	SaryupariBrahmin	IndoEuropean	0.4011	0	0.594	0	0.0049	0		0.3896	0	0.576	0	0	0	0.0344		0.5139	0	0.473	0	0	0	0.0131	0		0.4979	0	0.4873	0	0	0	0.0147	0	0
GA000989	SaryupariBrahmin	IndoEuropean	0.3744	0	0.6198	0	0.0057	0		0.3614	0	0.5983	0	0	0	0.0402		0.4852	0	0.4958	0	0	0	0.0189	0		0.4693	0	0.51	0	0	0	0.0207	0	0
GA000990	SaryupariBrahmin	IndoEuropean	0.3523	0	0.6417	0	0.006	0		0.3385	0	0.6194	0	0	0	0.0421		0.4648	0	0.5148	0	0	0	0.0203	0		0.4486	0	0.5291	0	0	0	0.0222	0	0
GA000992	SaryupariBrahmin	IndoEuropean	0.3869	0	0.6081	0	0.0049	0		0.3754	0	0.59	0	0	0	0.0345		0.5037	0	0.4849	0	0	0	0.0113	0		0.4866	0	0.5	0	0	0	0.0133	0	0
GA000993	SaryupariBrahmin	IndoEuropean	0.3772	0	0.616	0	0.0067	0		0.3618	0	0.591	0	0	0	0.0472		0.4964	0	0.4815	0	0	0	0.022	0		0.4789	0	0.4967	0	0	0	0.0243	0	0
GA001812	Rajput	IndoEuropean	0.4391	0	0.5546	0	0.0063	0		0.4242	0	0.5318	0	0	0	0.044		0.5598	0	0.4212	0	0	0	0.0189	0		0.5422	0	0.4365	0	0	0	0.0212	0	0
GA001813	Rajput	IndoEuropean	0.4303	0	0.565	0	0.0046	0		0.4186	0	0.5488	0	0	0	0.0325		0.5668	0	0.4264	0	0	0	0.0067	0		0.5476	0	0.4434	0	0	0	0.0089	0	0
GA001814	Rajput	IndoEuropean	0.3932	0	0.6002	0	0.0065	0		0.3783	0	0.5758	0	0	0	0.0459		0.5145	0	0.4639	0	0	0	0.0216	0		0.497	0	0.4792	0	0	0	0.0237	0	0
GA001815	Rajput	IndoEuropean	0.4315	0	0.5644	0	0.004	0		0.421	0	0.5505	0	0	0	0.0284		0.5573	0	0.4365	0	0	0	0.0061	0		0.5398	0	0.4522	0	0	0	0.0079	0	0
GA001816	Rajput	IndoEuropean	0.4357	0	0.5568	0	0.0075	0		0.4185	0	0.5287	0	0	0	0.0527		0.5626	0	0.4117	0	0	0	0.0257	0		0.5442	0	0.4277	0	0	0	0.028	0	0
GA001817	Rajput	IndoEuropean	0.4147	0	0.5783	0	0.007	0		0.399	0	0.5519	0	0	0	0.049		0.5444	0	0.4346	0	0	0	0.021	0		0.5252	0	0.4512	0	0	0	0.0235	0	0
GA001818	Rajput	IndoEuropean	0.429	0	0.5653	0	0.0057	0		0.4152	0	0.5445	0	0	0	0.0403		0.5563	0	0.427	0	0	0	0.0166	0		0.5379	0	0.4435	0	0	0	0.0186	0	0
GA001819	Rajput	IndoEuropean	0.4325	0	0.5605	0	0.007	0		0.4161	0	0.535	0	0	0	0.0488		0.5602	0	0.4193	0	0	0	0.0205	0		0.5415	0	0.4353	0	0	0	0.0231	0	0
GA001820	Rajput	IndoEuropean	0.419	0	0.5748	0	0.0062	0		0.4042	0	0.5523	0	0	0	0.0434		0.5486	0	0.4352	0	0	0	0.0162	0		0.5294	0	0.4515	0	0	0	0.019	0	0
GA001821	Rajput	IndoEuropean	0.4144	0	0.5778	0	0.0077	0		0.3963	0	0.5493	0	0	0	0.0543		0.5328	0	0.4384	0	0	0	0.0287	0		0.5154	0	0.4537	0	0	0	0.0308	0	0
GA001822	Rajput	IndoEuropean	0.2728	0	0.7204	0	0.0068	0		0.2571	0	0.6951	0	0	0	0.0477		0.3915	0	0.5846	0	0	0	0.0239	0		0.3743	0	0.5995	0	0	0	0.0261	0	0
GA001823	Rajput	IndoEuropean	0.2983	0	0.6934	0	0.0082	0		0.2796	0	0.6629	0	0	0	0.0575		0.4212	0	0.5454	0	0	0	0.0333	0		0.4032	0	0.5614	0	0	0	0.0354	0	0
GA001824	Rajput	IndoEuropean	0.3743	0	0.6194	0	0.0063	0		0.3597	0	0.5961	0	0	0	0.0441		0.5015	0	0.4797	0	0	0	0.0188	0		0.4832	0	0.4958	0	0	0	0.021	0	0
GA001825	Rajput	IndoEuropean	0.4242	0	0.5703	0	0.0055	0		0.4106	0	0.551	0	0	0	0.0383		0.5511	0	0.437	0	0	0	0.0118	0		0.5328	0	0.4529	0	0	0	0.0142	0	0
GA000952	WestbengalBrahmin	IndoEuropean	0.4278	0	0.567	0	0.0051	0		0.4159	0	0.5484	0	0	0	0.0357		0.5475	0	0.4378	0	0	0	0.0147	0		0.53	0	0.4532	0	0	0	0.0167	0	0
GA000953	WestbengalBrahmin	IndoEuropean	0.426	0	0.5694	0	0.0046	0		0.4154	0	0.5524	0	0	0	0.0322		0.5503	0	0.441	0	0	0	0.0086	0		0.5328	0	0.4567	0	0	0	0.0105	0	0
GA000954	WestbengalBrahmin	IndoEuropean	0.4102	0	0.5845	0	0.0052	0		0.3984	0	0.5653	0	0	0	0.0363		0.5304	0	0.4565	0	0	0	0.0131	0		0.5129	0	0.4718	0	0	0	0.0153	0	0
GA000955	WestbengalBrahmin	IndoEuropean	0.4577	0	0.5384	0	0.0038	0		0.4482	0	0.5248	0	0	0	0.0269		0.5846	0	0.4108	0	0	0	0.0045	0		0.5588	0.0086	0.4254	0	0	0	0.0071	0	0
GA000956	WestbengalBrahmin	IndoEuropean	0.4322	0	0.5627	0	0.005	0		0.421	0	0.5437	0	0	0	0.0353		0.547	0.0027	0.4382	0	0	0	0.0121	0		0.5278	0.0056	0.4523	0	0	0	0.0143	0	0
GA000957	WestbengalBrahmin	IndoEuropean	0.44	0	0.5559	0	0.004	0		0.4302	0	0.5415	0	0	0	0.0283		0.56	0	0.4316	0	0	0	0.0084	0		0.5431	0	0.4469	0	0	0	0.0099	0	0
GA000958	WestbengalBrahmin	IndoEuropean	0.4318	0	0.563	0	0.0051	0		0.4198	0	0.5441	0	0	0	0.0361		0.5485	0	0.438	0	0	0	0.0134	0		0.532	0	0.4526	0	0	0	0.0154	0	0
GA000959	WestbengalBrahmin	IndoEuropean	0.4427	0.0373	0.5038	0.0118	0.0045	0		0.4357	0.0348	0.488	0.01	0	0	0.0314		0.5345	0.0424	0.3805	0.0077	0	0	0.0086	0.0263		0.5112	0.0418	0.3941	0.0066	0	0	0.0109	0.0353	0
GA000960	WestbengalBrahmin	IndoEuropean	0.4186	0	0.5764	0	0.0049	0		0.4075	0	0.5582	0	0	0	0.0343		0.5355	0	0.4529	0	0	0	0.0115	0		0.5185	0	0.4678	0	0	0	0.0136	0	0
GA000961	WestbengalBrahmin	IndoEuropean	0.4507	0	0.5441	0	0.0051	0		0.4386	0	0.5255	0	0	0	0.0358		0.5728	0	0.4138	0	0	0	0.0134	0		0.5554	0	0.4292	0	0	0	0.0154	0	0
GA001082	Iyangar	IndoEuropean	0.4488	0	0.5446	0	0.0065	0		0.4332	0	0.521	0	0	0	0.0458		0.5802	0	0.3989	0	0	0	0.0208	0		0.5614	0	0.4156	0	0	0	0.0229	0	0
GA001083	Iyangar	IndoEuropean	0.4437	0	0.5474	0	0.0089	0		0.423	0	0.5148	0	0	0	0.0621		0.5646	0	0.3987	0	0	0	0.0367	0		0.5466	0	0.4144	0	0	0	0.0389	0	0
GA001085	Iyangar	IndoEuropean	0.4323	0	0.5614	0	0.0063	0		0.4174	0	0.5385	0	0	0	0.0441		0.5604	0	0.4228	0	0	0	0.0167	0		0.5419	0	0.4389	0	0	0	0.0191	0	0
GA001086	Iyangar	IndoEuropean	0.4563	0	0.5351	0	0.0086	0		0.4363	0	0.5034	0	0	0	0.0603		0.5713	0	0.3928	0	0	0	0.0359	0		0.5541	0	0.408	0	0	0	0.0378	0	0
GA001087	Iyangar	IndoEuropean	0.4241	0	0.567	0	0.0089	0		0.4041	0	0.5335	0	0	0	0.0623		0.5464	0	0.4184	0	0	0	0.0352	0		0.5283	0	0.4341	0	0	0	0.0375	0	0
GA001088	Iyangar	IndoEuropean	0.4445	0	0.5471	0	0.0084	0		0.425	0	0.5157	0	0	0	0.0592		0.5658	0	0.4007	0	0	0	0.0334	0		0.5475	0	0.4169	0	0	0	0.0355	0	0
GA001089	Iyer	IndoEuropean	0.4542	0	0.5379	0	0.0079	0		0.4355	0	0.5092	0	0	0	0.0553		0.5785	0	0.3929	0	0	0	0.0286	0		0.56	0	0.409	0	0	0	0.0309	0	0
GA001090	Iyer	IndoEuropean	0.5175	0	0.4737	0	0.0088	0		0.4972	0	0.4414	0	0	0	0.0613		0.6325	0	0.3312	0	0	0	0.0362	0		0.6151	0	0.3465	0	0	0	0.0384	0	0
GA001091	Iyer	IndoEuropean	0.4213	0	0.5704	0	0.0082	0		0.4025	0	0.54	0	0	0	0.0574		0.5434	0	0.4268	0	0	0	0.0297	0		0.5251	0	0.4426	0	0	0	0.0323	0	0
GA001092	Iyer	IndoEuropean	0.4499	0	0.5421	0	0.0079	0		0.4314	0	0.5132	0	0	0	0.0553		0.5729	0	0.3977	0	0	0	0.0294	0		0.555	0	0.4134	0	0	0	0.0315	0	0
GA001093	Iyer	IndoEuropean	0.4417	0	0.551	0	0.0073	0		0.4246	0	0.5244	0	0	0	0.051		0.5663	0	0.4082	0	0	0	0.0255	0		0.5481	0	0.4242	0	0	0	0.0276	0	0
GA001094	Iyer	IndoEuropean	0.4407	0	0.5512	0	0.0081	0		0.4223	0	0.5212	0	0	0	0.0564		0.5588	0	0.4115	0	0	0	0.0297	0		0.5416	0	0.4262	0	0	0	0.0321	0	0
GA001095	Iyer	IndoEuropean	0.4467	0	0.5463	0	0.0069	0		0.4308	0	0.5205	0	0	0	0.0486		0.5689	0	0.4093	0	0	0	0.0217	0		0.5512	0	0.4246	0	0	0	0.0241	0	0
GA001096	Iyer	IndoEuropean	0.4361	0	0.5555	0	0.0084	0		0.4167	0	0.5244	0	0	0	0.0589		0.5586	0	0.4097	0	0	0	0.0317	0		0.5399	0	0.4257	0	0	0	0.0343	0	0
GA001097	Iyer	IndoEuropean	0.4573	0	0.5328	0	0.0099	0		0.4345	0	0.4962	0	0	0	0.0693		0.5753	0	0.3838	0	0	0	0.0408	0		0.5576	0	0.3992	0	0	0	0.0431	0	0
GA001098	Iyer	IndoEuropean	0.4309	0	0.5617	0	0.0074	0		0.4138	0	0.5346	0	0	0	0.0516		0.5587	0	0.4166	0	0	0	0.0247	0		0.5398	0	0.433	0	0	0	0.0271	0	0
GA001099	Iyer	IndoEuropean	0.4286	0	0.5638	0	0.0076	0		0.4109	0	0.5357	0	0	0	0.0534		0.552	0	0.4196	0	0	0	0.0283	0		0.5338	0	0.4356	0	0	0	0.0306	0	0
GA001100	Iyer	IndoEuropean	0.4538	0	0.5382	0	0.0079	0		0.4354	0	0.5089	0	0	0	0.0556		0.5759	0	0.3945	0	0	0	0.0295	0		0.558	0	0.4102	0	0	0	0.0317	0	0
GA001101	Iyer	IndoEuropean	0.4423	0	0.5502	0	0.0075	0		0.4251	0	0.5223	0	0	0	0.0525		0.5649	0	0.4081	0	0	0	0.0269	0		0.5473	0	0.4236	0	0	0	0.029	0	0
GA000055	Punjabi	IndoEuropean	0.5642	0	0.4293	0	0.0065	0		0.5482	0	0.4064	0	0	0	0.0453		0.6866	0	0.2935	0	0	0	0.0199	0		0.6688	0	0.3091	0	0	0	0.022	0	0
GA000059	Punjabi	IndoEuropean	0.2832	0	0.7116	0	0.0051	0		0.2719	0	0.6923	0	0	0	0.0357		0.4099	0	0.5775	0	0	0	0.0125	0		0.3916	0	0.5937	0	0	0	0.0146	0	0
GA000162	Punjabi	IndoEuropean	0.5626	0	0.4318	0	0.0055	0		0.5491	0	0.412	0	0	0	0.0389		0.6819	0	0.3008	0	0	0	0.0173	0		0.6653	0	0.3157	0	0	0	0.0189	0	0
GA000163	Punjabi	IndoEuropean	0.5684	0	0.4269	0	0.0047	0		0.5563	0	0.4109	0	0	0	0.0327		0.6963	0	0.2992	0	0	0	0.0045	0		0.6784	0	0.3147	0	0	0	0.0069	0	0
GA000293	Punjabi	IndoEuropean	0.3767	0	0.618	0	0.0053	0		0.3636	0	0.599	0	0	0	0.0374		0.5034	0	0.4848	0	0	0	0.0118	0		0.4856	0	0.5003	0	0	0	0.014	0	0
GA001179	Kota	IndoEuropean	0.6846	0	0.311	0	0.0044	0		0.6735	0	0.2959	0	0	0	0.0306		0.8065	0	0.1877	0	0	0	0.0057	0		0.7896	0	0.2025	0	0	0	0.0078	0	0
GA001180	Kota	IndoEuropean	0.6463	0	0.3473	0	0.0064	0		0.631	0	0.324	0	0	0	0.0449		0.7683	0	0.2162	0	0	0	0.0154	0		0.751	0	0.2307	0	0	0	0.0182	0	0
GA001181	Kota	IndoEuropean	0.919	0	0.0001	0.0807	0.0001	0		0.9253	0	0.0005	0.0733	0	0	0.0009		0.435	0	0	0	0	0	0	0.5649		0.5008	0	0	0	0	0	0	0.4991	0
GA001182	Kota	IndoEuropean	0.9024	0	0.0292	0.0684	0	0		0.9082	0	0.031	0.0608	0	0	0		0.4809	0	0	0	0	0	0	0.519		0.5376	0	0.0036	0	0	0	0	0.4588	0
GA001183	Kota	IndoEuropean	0.9165	0	0	0.0834	0	0		0.9245	0	0	0.0755	0	0	0		0.4261	0	0	0	0	0	0	0.5738		0.4941	0	0	0	0	0	0	0.5058	0
GA001184	Kota	IndoEuropean	0.5756	0	0.3775	0	0.0468	0		0.4719	0	0.2001	0	0	0	0.328		0.5975	0	0.109	0	0	0	0.2934	0		0.5823	0	0.1213	0	0	0	0.2963	0	0
GA001186	Kota	IndoEuropean	0.5792	0	0.3704	0	0.0504	0		0.4722	0	0.1746	0	0	0	0.3531		0.6181	0	0.0633	0	0	0	0.3186	0		0.5995	0	0.0792	0	0	0	0.3212	0	0
GA001187	Kota	IndoEuropean	0.5772	0	0.372	0	0.0508	0		0.469	0	0.1754	0	0	0	0.3555		0.6127	0	0.0702	0	0	0	0.317	0		0.5946	0	0.0851	0	0	0	0.3202	0	0
GA001130	Lambada	IndoEuropean	0.515	0	0.4785	0	0.0065	0		0.5001	0	0.4544	0	0	0	0.0454		0.6419	0	0.3393	0	0	0	0.0188	0		0.6236	0	0.3552	0	0	0	0.0212	0	0
GA001132	Lambada	IndoEuropean	0.5427	0	0.4524	0	0.0049	0		0.5303	0	0.4354	0	0	0	0.0342		0.68	0	0.3126	0	0	0	0.0073	0		0.6607	0	0.3297	0	0	0	0.0096	0	0
GA001133	Lambada	IndoEuropean	0.5191	0	0.475	0	0.0059	0		0.5047	0	0.4542	0	0	0	0.0412		0.658	0	0.3272	0	0	0	0.0148	0		0.6388	0	0.3441	0	0	0	0.0171	0	0
GA001134	Lambada	IndoEuropean	0.5425	0	0.4518	0	0.0057	0		0.5285	0	0.4314	0	0	0	0.0401		0.6725	0	0.3143	0	0	0	0.0132	0		0.6544	0	0.33	0	0	0	0.0155	0	0
GA001136	Lambada	IndoEuropean	0.5081	0	0.4861	0	0.0057	0		0.494	0	0.466	0	0	0	0.04		0.6406	0	0.3433	0	0	0	0.016	0		0.6214	0	0.3607	0	0	0	0.0179	0	0
GA001137	Lambada	IndoEuropean	0.5336	0	0.4604	0	0.006	0		0.5194	0	0.4385	0	0	0	0.042		0.6598	0	0.3226	0	0	0	0.0175	0		0.6419	0	0.3385	0	0	0	0.0195	0	0
GA001139	Lambada	IndoEuropean	0.605	0	0.389	0	0.0059	0		0.5902	0	0.3684	0	0	0	0.0414		0.7246	0	0.2595	0	0	0	0.0159	0		0.7079	0	0.2742	0	0	0	0.0179	0	0
GA001140	Lambada	IndoEuropean	0.5701	0	0.4238	0	0.0061	0		0.5545	0	0.4026	0	0	0	0.0428		0.6961	0	0.2885	0	0	0	0.0154	0		0.6785	0	0.3039	0	0	0	0.0176	0	0
GA001143	Lambada	IndoEuropean	0.5663	0	0.4281	0	0.0055	0		0.5518	0	0.4095	0	0	0	0.0387		0.6855	0	0.2971	0	0	0	0.017	0.0005		0.6672	0	0.3126	0	0	0	0.0187	0.0014	0
GA001144	Lambada	IndoEuropean	0.534	0	0.46	0	0.0059	0		0.5196	0	0.4387	0	0	0	0.0417		0.6768	0	0.3103	0	0	0	0.0129	0		0.6568	0	0.3278	0	0	0	0.0153	0	0
GA001145	Lambada	IndoEuropean	0.502	0	0.4913	0	0.0067	0		0.4867	0	0.4664	0	0	0	0.0469		0.647	0	0.3354	0	0	0	0.0176	0		0.6265	0	0.3532	0	0	0	0.0202	0	0
GA001146	Lambada	IndoEuropean	0.5319	0	0.4625	0	0.0055	0		0.5186	0	0.4425	0	0	0	0.0389		0.6617	0	0.3244	0	0	0	0.0138	0		0.6433	0	0.3406	0	0	0	0.016	0	0
GA001219	SourasthraBrahmin	IndoEuropean	0.5295	0	0.4638	0	0.0067	0		0.5139	0	0.4391	0	0	0	0.047		0.6659	0	0.3151	0	0	0	0.0189	0		0.646	0	0.3324	0	0	0	0.0214	0	0
GA001220	SourasthraBrahmin	IndoEuropean	0.5277	0	0.4653	0	0.007	0		0.5115	0	0.4395	0	0	0	0.049		0.6641	0	0.3156	0	0	0	0.0203	0		0.6441	0	0.3327	0	0	0	0.0232	0	0
GA001221	SourasthraBrahmin	IndoEuropean	0.5415	0	0.452	0	0.0065	0		0.5261	0	0.4281	0	0	0	0.0457		0.676	0	0.307	0	0	0	0.0169	0		0.6563	0	0.3239	0	0	0	0.0197	0	0
GA001222	SourasthraBrahmin	IndoEuropean	0.5403	0	0.4524	0	0.0072	0		0.5234	0	0.4258	0	0	0	0.0507		0.6756	0	0.3032	0	0	0	0.0211	0		0.656	0	0.3201	0	0	0	0.0238	0	0
GA001223	SourasthraBrahmin	IndoEuropean	0.5508	0	0.4435	0	0.0056	0		0.537	0	0.4235	0	0	0	0.0395		0.6797	0	0.3065	0	0	0	0.0137	0		0.6612	0	0.3225	0	0	0	0.0162	0	0
GA001224	SourasthraBrahmin	IndoEuropean	0.5514	0	0.442	0	0.0066	0		0.536	0	0.4176	0	0	0	0.0463		0.6932	0	0.2904	0	0	0	0.0164	0		0.6733	0	0.3075	0	0	0	0.0192	0	0
GA001225	SourasthraBrahmin	IndoEuropean	0.535	0	0.46	0	0.005	0		0.5227	0	0.4423	0	0	0	0.035		0.68	0	0.3122	0	0	0	0.0078	0		0.6593	0	0.3304	0	0	0	0.0103	0	0
GA001227	SourasthraBrahmin	IndoEuropean	0.5425	0	0.4515	0	0.006	0		0.5278	0	0.4299	0	0	0	0.0423		0.6773	0	0.3064	0	0	0	0.0163	0		0.658	0	0.3236	0	0	0	0.0184	0	0
GA001228	SourasthraBrahmin	IndoEuropean	0.5467	0	0.4476	0	0.0057	0		0.5326	0	0.4275	0	0	0	0.0398		0.6929	0	0.2989	0	0	0	0.0082	0		0.6723	0	0.3166	0	0	0	0.0111	0	0
GA000808	Agharia	IndoEuropean	0.5626	0	0.4327	0	0.0046	0		0.5503	0	0.417	0	0	0	0.0326		0.7178	0	0.2806	0	0	0	0.0016	0		0.6963	0	0.2994	0	0	0	0.0043	0	0
GA000809	Agharia	IndoEuropean	0.5412	0	0.4539	0	0.0049	0		0.5286	0	0.4367	0	0	0	0.0346		0.7024	0	0.2954	0	0	0	0.0022	0		0.6806	0	0.3145	0	0	0	0.0049	0	0
GA000810	Agharia	IndoEuropean	0.5722	0	0.4234	0	0.0044	0		0.5606	0	0.4088	0	0	0	0.0306		0.7101	0	0.2876	0	0	0	0.0022	0		0.691	0	0.3042	0	0	0	0.0047	0	0
GA000811	Agharia	IndoEuropean	0.582	0	0.4129	0	0.0051	0		0.5689	0	0.3956	0	0	0	0.0355		0.7124	0	0.278	0	0	0	0.0096	0		0.6934	0	0.2946	0	0	0	0.0119	0	0
GA000813	Agharia	IndoEuropean	0.5434	0	0.4518	0	0.0047	0		0.5317	0	0.4352	0	0	0	0.033		0.6912	0	0.3081	0	0	0	0.0007	0		0.6707	0	0.3255	0	0	0	0.0038	0	0
GA000815	Agharia	IndoEuropean	0.5612	0	0.4334	0	0.0054	0		0.5474	0	0.4147	0	0	0	0.0378		0.706	0	0.2854	0	0	0	0.0086	0		0.6856	0	0.3032	0	0	0	0.0111	0	0
GA000816	Agharia	IndoEuropean	0.5621	0	0.4306	0	0.0073	0		0.5451	0	0.4035	0	0	0	0.0513		0.696	0	0.2799	0	0	0	0.0241	0		0.6763	0	0.2971	0	0	0	0.0265	0	0
GA000817	Agharia	IndoEuropean	0.5462	0	0.4474	0	0.0063	0		0.5311	0	0.4246	0	0	0	0.0442		0.6882	0	0.2983	0	0	0	0.0134	0		0.6679	0	0.316	0	0	0	0.016	0	0
GA000818	Agharia	IndoEuropean	0.5632	0	0.4317	0	0.0051	0		0.55	0	0.4144	0	0	0	0.0356		0.7011	0	0.2924	0	0	0	0.0065	0		0.6819	0	0.309	0	0	0	0.009	0	0
GA000819	Agharia	IndoEuropean	0.592	0	0.4038	0	0.0042	0		0.5806	0	0.39	0	0	0	0.0293		0.7254	0	0.2712	0	0	0	0.0033	0		0.7071	0	0.2875	0	0	0	0.0054	0	0
GA000820	Agharia	IndoEuropean	0.5478	0	0.4465	0	0.0057	0		0.5344	0	0.4258	0	0	0	0.0397		0.7	0	0.2908	0	0	0	0.0092	0		0.6786	0	0.3095	0	0	0	0.0118	0	0
GA000821	Agharia	IndoEuropean	0.5705	0	0.4238	0	0.0056	0		0.5565	0	0.4041	0	0	0	0.0394		0.7149	0	0.277	0	0	0	0.008	0		0.6947	0	0.2943	0	0	0	0.0109	0	0
GA000822	Agharia	IndoEuropean	0.5767	0	0.4193	0	0.004	0		0.5656	0	0.4061	0	0	0	0.0282		0.7262	0	0.2737	0	0	0	0	0		0.7051	0	0.2916	0	0	0	0.0032	0	0
GA000823	Agharia	IndoEuropean	0.5586	0	0.4358	0	0.0056	0		0.544	0	0.417	0	0	0	0.039		0.7041	0	0.2863	0	0	0	0.0096	0		0.6837	0	0.3044	0	0	0	0.0118	0	0
GA000867	Agharia	IndoEuropean	0.5573	0	0.4375	0	0.0051	0		0.5447	0	0.4191	0	0	0	0.0361		0.7017	0	0.2898	0	0	0	0.0084	0		0.6817	0	0.3076	0	0	0	0.0107	0	0
GA000963	Chamar	IndoEuropean	0.5513	0.0858	0.3585	0	0.0044	0		0.543	0.0826	0.3432	0	0	0	0.0312		0.6465	0.0961	0.2473	0	0	0	0.0101	0		0.625	0.1054	0.257	0	0	0	0.0125	0	0
GA000964	Chamar	IndoEuropean	0.6707	0.0314	0.2933	0	0.0045	0		0.662	0.0285	0.2777	0	0	0	0.0318		0.7735	0.0379	0.1743	0	0	0	0.0072	0.007		0.7549	0.0478	0.1872	0	0	0	0.01	0	0
GA000965	Chamar	IndoEuropean	0.5999	0	0.3947	0	0.0054	0		0.586	0	0.3761	0	0	0	0.0378		0.7188	0	0.2694	0	0	0	0.0118	0		0.7021	0	0.2838	0	0	0	0.0141	0	0
GA000966	Chamar	IndoEuropean	0.6014	0.0678	0.3274	0	0.0035	0		0.5946	0.065	0.3157	0	0	0	0.0246		0.682	0.0766	0.2165	0	0	0	0.0008	0.024		0.666	0.0851	0.2276	0	0	0	0.0035	0.0178	0
GA000967	Chamar	IndoEuropean	0.6435	0.0364	0.3159	0	0.0042	0		0.635	0.034	0.3017	0	0	0	0.0294		0.7542	0.0436	0.1998	0	0	0	0.0023	0		0.7319	0.0508	0.212	0	0	0	0.0053	0	0
GA000968	Chamar	IndoEuropean	0.6587	0.0295	0.3073	0	0.0045	0		0.65	0.0265	0.2916	0	0	0	0.0318		0.7759	0.0325	0.1824	0	0	0	0.0092	0		0.7522	0.0399	0.1964	0	0	0	0.0114	0	0
GA001193	Mahar	IndoEuropean	0.6832	0	0.3111	0	0.0057	0		0.6695	0	0.2903	0	0	0	0.0401		0.6729	0	0.2011	0	0	0	0.018	0.108		0.6749	0	0.2131	0	0	0	0.0199	0.092	0
GA001195	Mahar	IndoEuropean	0.6655	0	0.3274	0	0.007	0		0.6483	0	0.3023	0	0	0	0.0493		0.7789	0	0.1941	0	0	0	0.0269	0		0.7626	0	0.2086	0	0	0	0.0287	0	0
GA001196	Mahar	IndoEuropean	0.6582	0	0.336	0	0.0058	0		0.6438	0	0.3155	0	0	0	0.0407		0.7884	0	0.1991	0	0	0	0.0124	0		0.77	0	0.215	0	0	0	0.0149	0	0
GA001197	Mahar	IndoEuropean	0.658	0	0.3365	0	0.0055	0		0.6444	0	0.3172	0	0	0	0.0384		0.7191	0	0.2147	0	0	0	0.0154	0.0507		0.7118	0	0.2281	0	0	0	0.0172	0.043	0
GA001198	Mahar	IndoEuropean	0.651	0	0.3427	0	0.0063	0		0.6357	0	0.3202	0	0	0	0.0441		0.7603	0	0.2169	0	0	0	0.0181	0.0046		0.7414	0	0.2317	0	0	0	0.0204	0.0066	0
GA001199	Mahar	IndoEuropean	0.6591	0	0.3342	0	0.0066	0		0.6429	0	0.3106	0	0	0	0.0465		0.7738	0	0.2047	0	0	0	0.0214	0		0.7572	0	0.2192	0	0	0	0.0236	0	0
GA001200	Mahar	IndoEuropean	0.7545	0	0.1928	0.0493	0.0033	0		0.7521	0	0.1811	0.0436	0	0	0.0232		0.5772	0	0.1086	0.0033	0	0	0.0078	0.3032		0.5989	0	0.1187	0	0	0	0.0092	0.2731	0
GA001201	Mahar	IndoEuropean	0.6262	0	0.367	0	0.0068	0		0.6101	0	0.3423	0	0	0	0.0476		0.7498	0	0.2308	0	0	0	0.0194	0		0.732	0	0.246	0	0	0	0.022	0	0
GA001202	Mahar	IndoEuropean	0.6607	0	0.3327	0	0.0066	0		0.6449	0	0.3086	0	0	0	0.0465		0.779	0	0.2006	0	0	0	0.0203	0		0.7618	0	0.2154	0	0	0	0.0228	0	0
GA001203	Mahar	IndoEuropean	0.6532	0	0.3419	0	0.0049	0		0.6409	0	0.3248	0	0	0	0.0342		0.6797	0	0.2245	0	0	0	0.0123	0.0835		0.6751	0	0.2384	0	0	0	0.0139	0.0725	0
GA001204	Mahar	IndoEuropean	0.7746	0	0.1186	0.1049	0.002	0		0.7769	0	0.1117	0.0978	0	0	0.0136		0.4379	0	0.0697	0.0243	0	0	0.0034	0.4647		0.4772	0	0.0759	0.0156	0	0	0.0043	0.427	0
GA001205	Mahar	IndoEuropean	0.6614	0	0.3336	0	0.005	0		0.6488	0	0.3163	0	0	0	0.0349		0.7874	0	0.2032	0	0	0	0.0094	0		0.7698	0	0.2184	0	0	0	0.0117	0	0
GA001206	Mahar	IndoEuropean	0.639	0	0.355	0	0.006	0		0.6246	0	0.3335	0	0	0	0.0419		0.7609	0	0.2259	0	0	0	0.0131	0		0.7437	0	0.2407	0	0	0	0.0155	0	0
GA001207	Mahar	IndoEuropean	0.5673	0	0.3828	0	0.0498	0		0.4646	0	0.1867	0	0	0	0.3487		0.6083	0	0.0783	0	0	0	0.3134	0		0.5899	0	0.0939	0	0	0	0.3162	0	0
GA001208	Mahar	IndoEuropean	0.627	0	0.3667	0	0.0063	0		0.6118	0	0.3442	0	0	0	0.044		0.7491	0	0.2346	0	0	0	0.0162	0		0.7315	0	0.25	0	0	0	0.0185	0	0
GA001209	Mahar	IndoEuropean	0.6602	0	0.3334	0	0.0063	0		0.6445	0	0.3111	0	0	0	0.0444		0.7802	0	0.2042	0	0	0	0.0156	0		0.7633	0	0.2183	0	0	0	0.0183	0	0
GA001210	Mahar	IndoEuropean	0.6437	0	0.3511	0	0.0052	0		0.6307	0	0.333	0	0	0	0.0363		0.7702	0	0.2187	0	0	0	0.0111	0		0.7524	0	0.2344	0	0	0	0.0131	0	0
GA001211	Mahar	IndoEuropean	0.6586	0	0.3358	0	0.0055	0		0.6448	0	0.3164	0	0	0	0.0388		0.7845	0	0.2026	0	0	0	0.0129	0		0.7672	0	0.2177	0	0	0	0.0151	0	0
GA001212	Mahar	IndoEuropean	0.6652	0	0.33	0	0.0048	0		0.6533	0	0.3133	0	0	0	0.0334		0.79	0	0.2058	0	0	0	0.0041	0		0.7728	0	0.2203	0	0	0	0.0068	0	0
GA001214	Nababuddha	IndoEuropean	0.6885	0	0.305	0	0.0065	0		0.6722	0	0.2823	0	0	0	0.0455		0.7996	0	0.1805	0	0	0	0.0199	0		0.7837	0	0.1941	0	0	0	0.0221	0	0
GA001215	Nababuddha	IndoEuropean	0.7315	0	0.2629	0	0.0056	0		0.7175	0	0.2432	0	0	0	0.0393		0.7971	0	0.1489	0	0	0	0.0148	0.0391		0.7883	0	0.1617	0	0	0	0.0168	0.0331	0
GA001217	Nababuddha	IndoEuropean	0.6789	0	0.3156	0	0.0055	0		0.6652	0	0.2962	0	0	0	0.0385		0.7707	0	0.2017	0	0	0	0.0171	0.0105		0.7567	0	0.2146	0	0	0	0.019	0.0097	0
GA001218	Nababuddha	IndoEuropean	0.6439	0	0.3495	0	0.0065	0		0.628	0	0.3263	0	0	0	0.0457		0.7513	0	0.2243	0	0	0	0.0244	0		0.7359	0	0.2381	0	0	0	0.0259	0	0
GA001147	Paniya	Dravidian	0.9993	0	0	0	0.0007	0		0.995	0	0	0	0	0	0.0049		0.9999	0	0	0	0	0	0	0		0.9999	0	0	0	0	0	0	0	0
GA001148	Paniya	Dravidian	0.9988	0	0	0	0.0011	0		0.9918	0	0	0	0	0	0.0081		0.9999	0	0	0	0	0	0	0		0.9999	0	0	0	0	0	0	0	0
GA001149	Paniya	Dravidian	0.9988	0	0	0	0.0011	0		0.9918	0	0	0	0	0	0.0082		0.9999	0	0	0	0	0	0	0		0.9999	0	0	0	0	0	0	0	0
GA001150	Paniya	Dravidian	0.9999	0	0	0	0	0		0.9993	0	0	0	0	0	0.0006		0.9999	0	0	0	0	0	0	0		0.9999	0	0	0	0	0	0	0	0
GA001151	Paniya	Dravidian	0.9985	0	0	0	0.0015	0		0.9894	0	0	0	0	0	0.0105		0.9999	0	0	0	0	0	0	0		0.9999	0	0	0	0	0	0	0	0
GA001152	Paniya	Dravidian	0.8296	0	0.1663	0	0.0041	0		0.8177	0	0.1534	0	0	0	0.0288		0.9736	0	0.0264	0	0	0	0	0		0.9541	0	0.0427	0	0	0	0.0032	0	0
GA001154	Paniya	Dravidian	0.9948	0	0.002	0	0.0032	0		0.9777	0	0	0	0	0	0.0223		0.9999	0	0	0	0	0	0	0		0.9981	0	0	0	0	0	0.0019	0	0
GA001155	Paniya	Dravidian	0.9994	0	0	0	0.0005	0		0.9958	0	0	0	0	0	0.0042		0.9999	0	0	0	0	0	0	0		0.9999	0	0	0	0	0	0	0	0
GA001156	Paniya	Dravidian	0.9994	0	0	0	0.0006	0		0.9954	0	0	0	0	0	0.0045		0.9999	0	0	0	0	0	0	0		0.9999	0	0	0	0	0	0	0	0
GA001157	Paniya	Dravidian	0.9996	0	0	0	0.0004	0		0.9971	0	0	0	0	0	0.0029		0.9978	0	0	0	0	0.0021	0	0		0.9978	0	0	0	0	0.0022	0	0	0
GA001158	Paniya	Dravidian	0.9824	0	0.0147	0	0.0029	0		0.9737	0	0.006	0	0	0	0.0202		0.9999	0	0	0	0	0	0	0		0.998	0	0	0	0	0	0.0019	0	0
GA001075	Chanchu	Dravidian	0.8019	0	0.1935	0	0.0046	0		0.7899	0	0.1778	0	0	0	0.0322		0.9867	0	0.0133	0	0	0	0	0		0.961	0	0.0352	0	0	0	0.0037	0	0
GA001076	Chanchu	Dravidian	0.8143	0	0.1815	0	0.0041	0		0.8033	0	0.1676	0	0	0	0.029		0.9999	0	0	0	0	0	0	0		0.9744	0	0.0223	0	0	0	0.0033	0	0
GA001077	Chanchu	Dravidian	0.8338	0	0.1628	0	0.0034	0		0.8246	0	0.1517	0	0	0	0.0237		0.9999	0	0	0	0	0	0	0		0.9774	0	0.02	0	0	0	0.0026	0	0
GA001078	Chanchu	Dravidian	0.8121	0	0.1844	0	0.0035	0		0.8025	0	0.1725	0	0	0	0.0249		0.9999	0	0	0	0	0	0	0		0.9744	0	0.0229	0	0	0	0.0027	0	0
GA001079	Chanchu	Dravidian	0.8302	0	0.1661	0	0.0036	0		0.8206	0	0.1537	0	0	0	0.0256		0.9999	0	0	0	0	0	0	0		0.9769	0	0.0203	0	0	0	0.0028	0	0
GA001080	Chanchu	Dravidian	0.8053	0	0.1902	0	0.0045	0		0.7938	0	0.1749	0	0	0	0.0313		0.9896	0	0.0103	0	0	0	0	0		0.9645	0	0.0318	0	0	0	0.0036	0	0
GA001081	Chanchu	Dravidian	0.8114	0	0.1842	0	0.0044	0		0.8003	0	0.1689	0	0	0	0.0307		0.9999	0	0	0	0	0	0	0		0.9738	0	0.0226	0	0	0	0.0035	0	0
GA000073	Irula	Dravidian	0.696	0	0.2966	0	0.0074	0		0.679	0	0.2694	0	0	0	0.0515		0.8045	0	0.1648	0	0	0	0.0289	0.0017		0.79	0	0.1792	0	0	0	0.0308	0	0
GA000078	Irula	Dravidian	0.7163	0	0.2758	0	0.0079	0		0.6979	0	0.2466	0	0	0	0.0554		0.8258	0	0.1433	0	0	0	0.0309	0		0.8098	0	0.1573	0	0	0	0.0328	0	0
GA000632	Irula	Dravidian	0.7466	0	0.2464	0	0.007	0		0.7304	0	0.2208	0	0	0	0.0488		0.8549	0	0.1149	0	0	0	0.0229	0.0072		0.8429	0	0.1286	0	0	0	0.0248	0.0037	0
GA000633	Irula	Dravidian	0.7352	0	0.2577	0	0.0071	0		0.7182	0	0.232	0	0	0	0.0497		0.8493	0	0.1265	0	0	0	0.0241	0		0.8331	0	0.1405	0	0	0	0.0263	0	0
GA000870	Bagdi	Dravidian	0.742	0.002	0.2123	0.0412	0.0027	0		0.7413	0	0.2034	0.0367	0	0	0.0186		0.6255	0.0024	0.1232	0.0085	0	0	0.001	0.2395		0.6345	0.0112	0.1342	0.0003	0	0	0.0028	0.2169	0
GA000871	Bagdi	Dravidian	0.7365	0.0127	0.2107	0.0374	0.0027	0		0.7364	0.0101	0.2017	0.0329	0	0	0.0188		0.5965	0.0139	0.1262	0	0	0	0.0026	0.2607		0.6096	0.0173	0.1366	0	0	0	0.0045	0.2321	0
GA000872	Bagdi	Dravidian	0.7126	0	0.245	0.0385	0.0039	0		0.7082	0	0.231	0.0336	0	0	0.0271		0.5728	0	0.1574	0.0015	0	0	0.0095	0.2588		0.5899	0	0.1676	0	0	0	0.0109	0.2315	0
GA001053	Gaud	Dravidian	0.6888	0.0212	0.1878	0.0988	0.0024	0.001		0.6906	0.0204	0.179	0.0926	0	0.0006	0.0168		0.4036	0.0191	0.1309	0.026	0	0.0017	0.0054	0.4133		0.4412	0	0.1381	0.01	0	0.0023	0.0067	0.3755	0.0263
GA001054	Gaud	Dravidian	0.7335	0.0317	0.0916	0.1425	0.0006	0		0.7401	0.0311	0.0895	0.1349	0	0	0.0045		0.3456	0.0273	0.0602	0.0506	0	0	0	0.5162		0.3978	0	0.0648	0.0261	0	0	0.0005	0.4711	0.0396
GA001058	Gaud	Dravidian	0.7021	0.0034	0.1943	0.098	0.0022	0		0.7042	0.0012	0.187	0.0923	0	0	0.0152		0.405	0	0.1401	0.0282	0	0	0.0045	0.4222		0.4428	0	0.1467	0.0145	0	0	0.0055	0.3796	0.0109
GA001060	Gaud	Dravidian	0.6761	0.0046	0.2031	0.1149	0.0013	0		0.6808	0.0022	0.1995	0.1086	0	0	0.009		0.3962	0	0.1468	0.0373	0	0	0	0.4198		0.4352	0	0.1538	0.0129	0	0	0.0011	0.3735	0.0235
GA000923	Lodha	AustroAsiatic	0.8743	0	0.0672	0.0578	0.0007	0		0.88	0	0.0655	0.0497	0	0	0.0048		0.586	0	0	0	0	0	0	0.4139		0.6261	0	0.0087	0	0	0	0.0004	0.3648	0
GA000924	Lodha	AustroAsiatic	0.8888	0	0.0563	0.0549	0	0		0.8975	0	0.0572	0.0453	0	0	0		0.5719	0	0	0	0	0	0	0.428		0.6151	0	0.0075	0	0	0	0	0.3774	0
GA000925	Lodha	AustroAsiatic	0.862	0	0.0774	0.0596	0.001	0		0.867	0	0.0743	0.0515	0	0	0.0071		0.6043	0	0.0002	0	0	0	0	0.3954		0.6385	0	0.0104	0	0	0	0.0007	0.3504	0
GA000926	Lodha	AustroAsiatic	0.9154	0	0.0262	0.0571	0.0012	0		0.9206	0	0.0229	0.0482	0	0	0.0082		0.5442	0	0	0	0	0	0	0.4558		0.5963	0	0.0024	0	0	0	0.0009	0.4003	0
GA000927	Lodha	AustroAsiatic	0.8496	0.0012	0	0.1492	0	0		0.86	0	0	0.1399	0	0	0		0.1902	0	0	0	0	0	0	0.8098		0.2791	0	0	0	0	0	0	0.7208	0
GA000928	Lodha	AustroAsiatic	0.896	0	0.0519	0.0521	0	0		0.9037	0	0.0529	0.0433	0	0	0		0.5705	0	0	0	0	0	0	0.4294		0.6167	0	0.0068	0	0	0	0	0.3765	0
GA000929	Lodha	AustroAsiatic	0.9218	0	0.0274	0.0508	0	0		0.9305	0	0.0281	0.0413	0	0	0		0.5611	0	0	0	0	0	0	0.4388		0.6115	0	0.003	0	0	0	0	0.3854	0
GA000930	Lodha	AustroAsiatic	0.9042	0	0.0306	0.064	0.0011	0		0.9103	0	0.0267	0.0552	0	0	0.0078		0.5708	0	0	0	0	0	0	0.4292		0.6168	0	0.0031	0	0	0	0.0009	0.3791	0
GA000931	Lodha	AustroAsiatic	0.9109	0	0.0274	0.0617	0	0		0.9182	0	0.0288	0.0529	0	0	0		0.5624	0	0	0	0	0	0	0.4375		0.6104	0	0.0032	0	0	0	0	0.3864	0
GA000932	Lodha	AustroAsiatic	0.9024	0	0.035	0.0612	0.0014	0		0.9068	0	0.0305	0.053	0	0	0.0097		0.5588	0	0	0	0	0	0	0.4412		0.606	0	0.0038	0	0	0	0.0011	0.3891	0
GA000933	Lodha	AustroAsiatic	0.8616	0	0.0965	0.0394	0.0025	0		0.8629	0	0.0873	0.0323	0	0	0.0174		0.6192	0	0.0174	0	0	0	0.0037	0.3597		0.6522	0	0.0268	0	0	0	0.0048	0.3162	0
GA001061	Halba	AustroAsiatic	0.8314	0	0.0933	0.0733	0.002	0		0.8338	0	0.0862	0.066	0	0	0.0139		0.454	0	0.0488	0	0	0	0.0055	0.4917		0.5038	0	0.0541	0	0	0	0.0063	0.4358	0
GA001188	Halba	AustroAsiatic	0.8007	0	0.1055	0.0915	0.0023	0		0.802	0	0.0971	0.0846	0	0	0.0162		0.4322	0	0.0603	0.0108	0	0	0.0089	0.4877		0.478	0	0.0657	0.0043	0	0	0.0095	0.4424	0
GA001189	Halba	AustroAsiatic	0.8319	0	0.0927	0.0732	0.0022	0		0.8326	0	0.0848	0.067	0	0	0.0156		0.4938	0	0.0409	0.0039	0	0	0.0045	0.4568		0.5383	0	0.0473	0	0	0	0.0053	0.4091	0
GA001190	Halba	AustroAsiatic	0.836	0	0.103	0.0587	0.0023	0		0.8379	0	0.0946	0.0512	0	0	0.0162		0.4783	0	0.0514	0	0	0	0.0065	0.4638		0.5265	0	0.0573	0	0	0	0.0072	0.409	0
GA001191	Halba	AustroAsiatic	0.8323	0	0.1151	0.0509	0.0016	0		0.8338	0	0.11	0.0449	0	0	0.0112		0.5158	0	0.0624	0	0	0	0	0.4217		0.5577	0	0.0689	0	0	0	0.0013	0.3721	0
GA001192	Halba	AustroAsiatic	0.8369	0	0.0963	0.0653	0.0015	0		0.8399	0	0.0911	0.0583	0	0	0.0108		0.4672	0	0.0508	0	0	0	0	0.4819		0.5148	0	0.0566	0	0	0	0.0013	0.4272	0
GA000856	Abujmaria	AustroAsiatic	0.8824	0	0.035	0.0811	0.0015	0		0.8864	0	0.0298	0.0733	0	0	0.0104		0.4532	0	0	0	0	0	0	0.5467		0.5118	0	0.0036	0	0	0	0.0013	0.4833	0
GA000857	Abujmaria	AustroAsiatic	0.9356	0	0	0.0637	0.0007	0		0.9388	0	0	0.0562	0	0	0.005		0.4812	0	0	0	0	0	0	0.5187		0.5431	0	0	0	0	0	0.0001	0.4568	0
GA000858	Abujmaria	AustroAsiatic	0.9231	0	0	0.0768	0	0		0.9315	0	0	0.0685	0	0	0		0.4146	0	0	0	0	0	0	0.5853		0.4844	0	0	0	0	0	0	0.5155	0
GA000859	Abujmaria	AustroAsiatic	0.9143	0	0	0.0857	0	0		0.9223	0	0	0.0777	0	0	0		0.4284	0	0	0	0	0	0	0.5715		0.4953	0	0	0	0	0	0	0.5047	0
GA000860	Abujmaria	AustroAsiatic	0.9223	0	0.0142	0.0634	0	0		0.9272	0	0.0169	0.0559	0	0	0		0.4863	0	0	0	0	0	0	0.5137		0.5452	0	0.0015	0	0	0	0	0.4532	0
GA000861	Abujmaria	AustroAsiatic	0.9214	0	0.0109	0.0671	0.0006	0		0.9264	0	0.0103	0.0594	0	0	0.0039		0.4492	0	0	0	0	0	0	0.5508		0.5143	0	0.0008	0	0	0	0.0002	0.4847	0
GA000862	Abujmaria	AustroAsiatic	0.9166	0	0.0026	0.0791	0.0016	0		0.9163	0	0	0.0721	0	0	0.0115		0.4335	0	0	0	0	0	0	0.5665		0.4995	0	0	0	0	0	0.0012	0.4992	0
GA000863	Abujmaria	AustroAsiatic	0.9238	0	0.0031	0.0723	0.0008	0		0.9273	0	0.0017	0.065	0	0	0.0059		0.4459	0	0	0	0	0	0	0.5541		0.512	0	0	0	0	0	0.0003	0.4876	0
GA000864	Abujmaria	AustroAsiatic	0.9155	0	0.0122	0.0723	0	0		0.9191	0	0.0165	0.0644	0	0	0		0.4551	0	0	0	0	0	0	0.5448		0.517	0	0.0014	0	0	0	0	0.4815	0
GA000865	Abujmaria	AustroAsiatic	0.9079	0	0.0188	0.0726	0.0006	0		0.9134	0	0.0177	0.0643	0	0	0.0045		0.4587	0	0	0	0	0	0	0.5413		0.5203	0	0.002	0	0	0	0.0003	0.4773	0
GA000866	Abujmaria	AustroAsiatic	0.9117	0	0.0102	0.078	0	0		0.9174	0	0.0124	0.0701	0	0	0		0.4462	0	0	0	0	0	0	0.5537		0.5096	0	0.001	0	0	0	0	0.4893	0
GA000846	Muria	AustroAsiatic	0.9375	0	0	0.0624	0	0		0.9457	0	0	0.0543	0	0	0		0.471	0	0	0	0	0	0	0.529		0.5368	0	0	0	0	0	0	0.4631	0
GA000847	Muria	AustroAsiatic	0.9262	0	0	0.0737	0.0001	0		0.9333	0	0	0.0661	0	0	0.0005		0.4437	0	0	0	0	0	0	0.5562		0.5092	0	0	0	0	0	0	0.4908	0
GA000848	Muria	AustroAsiatic	0.9198	0	0.0055	0.0747	0	0		0.9252	0	0.0082	0.0666	0	0	0		0.4259	0	0	0	0	0	0	0.574		0.4945	0	0.0004	0	0	0	0	0.505	0
GA000849	Muria	AustroAsiatic	0.9156	0	0	0.0844	0	0		0.9238	0	0	0.0761	0	0	0		0.4019	0	0	0	0	0	0	0.598		0.4699	0	0	0	0	0	0	0.53	0
GA000850	Muria	AustroAsiatic	0.923	0	0	0.0769	0	0		0.9314	0	0	0.0685	0	0	0		0.4237	0	0	0	0	0	0	0.5763		0.4909	0	0	0	0	0	0	0.509	0
GA000851	Muria	AustroAsiatic	0.9238	0	0	0.0762	0	0		0.9319	0	0	0.0681	0	0	0		0.4318	0	0	0	0	0	0	0.5682		0.4991	0	0	0	0	0	0	0.5009	0
GA000852	Muria	AustroAsiatic	0.9196	0	0	0.0803	0	0		0.9274	0	0	0.0723	0	0	0.0002		0.4269	0	0	0	0	0	0	0.573		0.4934	0	0	0	0	0	0	0.5065	0
GA000853	Muria	AustroAsiatic	0.8861	0	0.0236	0.0882	0.0021	0		0.8904	0	0.0145	0.0803	0	0	0.0147		0.434	0	0	0	0	0	0.0012	0.5647		0.4972	0	0.0016	0	0	0	0.0023	0.4988	0
GA000854	Muria	AustroAsiatic	0.9306	0	0	0.0694	0	0		0.9389	0	0	0.0611	0	0	0		0.4456	0	0	0	0	0	0	0.5543		0.5121	0	0	0	0	0	0	0.4879	0
GA000855	Muria	AustroAsiatic	0.8938	0	0.0305	0.0739	0.0018	0		0.8969	0	0.0238	0.0664	0	0	0.0129		0.483	0	0	0	0	0	0	0.517		0.5395	0	0.0027	0	0	0	0.0016	0.4562	0
GA000893	BisonHornMaria	AustroAsiatic	0.9241	0	0	0.0759	0	0		0.9318	0	0	0.0682	0	0	0		0.4389	0	0	0	0	0	0	0.561		0.5066	0	0	0	0	0	0	0.4933	0
GA000896	BisonHornMaria	AustroAsiatic	0.9241	0	0.0021	0.0738	0	0		0.9304	0	0.0043	0.0652	0	0	0		0.4368	0	0	0	0	0	0	0.5631		0.5028	0	0	0	0	0	0	0.4972	0
GA000897	BisonHornMaria	AustroAsiatic	0.9238	0	0	0.0762	0	0		0.9327	0	0	0.0673	0	0	0		0.4164	0	0	0	0	0	0	0.5835		0.4844	0	0	0	0	0	0	0.5155	0
GA000899	BisonHornMaria	AustroAsiatic	0.9221	0	0.0016	0.0762	0	0		0.9273	0	0.0043	0.0683	0	0	0		0.4486	0	0	0	0	0	0	0.5513		0.5129	0	0	0	0	0	0	0.487	0
GA000900	BisonHornMaria	AustroAsiatic	0.9026	0	0.013	0.0844	0	0		0.9072	0	0.0157	0.077	0	0	0		0.4248	0	0	0	0	0	0	0.5752		0.4884	0	0.0015	0	0	0	0	0.51	0
GA000936	Oraon	AustroAsiatic	0.8341	0	0.0481	0.1176	0.0003	0		0.841	0	0.0475	0.1094	0	0	0.002		0.4	0	0.004	0.0205	0	0	0	0.5755		0.4534	0	0.01	0.0124	0	0	0.0002	0.5239	0
GA000937	Oraon	AustroAsiatic	0.8614	0	0.0463	0.092	0.0003	0		0.8679	0	0.0457	0.0841	0	0	0.0023		0.4278	0	0.0002	0	0	0	0	0.5719		0.4845	0	0.0065	0	0	0	0.0001	0.509	0
GA000938	Oraon	AustroAsiatic	0.8615	0	0.038	0.0985	0.0021	0		0.8647	0	0.0298	0.0911	0	0	0.0144		0.4257	0	0	0.0027	0	0	0.0017	0.5698		0.4828	0	0.0038	0	0	0	0.0031	0.5102	0
GA000939	Oraon	AustroAsiatic	0.8562	0	0.0377	0.1061	0	0		0.8631	0	0.0392	0.0976	0	0	0		0.398	0	0	0	0	0	0	0.6019		0.4589	0	0.0052	0	0	0	0	0.5358	0
GA000940	Oraon	AustroAsiatic	0.8577	0	0.0244	0.1175	0.0004	0		0.864	0	0.0241	0.1092	0	0	0.0026		0.4322	0	0	0.0263	0	0	0	0.5415		0.4828	0	0.0031	0.0164	0	0	0.0002	0.4974	0
GA000941	Oraon	AustroAsiatic	0.8724	0	0.0135	0.1141	0	0		0.88	0	0.0148	0.1052	0	0	0		0.3669	0	0	0.0025	0	0	0	0.6305		0.4321	0	0.0019	0	0	0	0	0.5659	0
GA000942	Oraon	AustroAsiatic	0.8556	0	0.0324	0.112	0	0		0.8632	0	0.0334	0.1034	0	0	0		0.3962	0	0	0.0059	0	0	0	0.5978		0.4557	0	0.0046	0	0	0	0	0.5397	0
GA000944	Oraon	AustroAsiatic	0.8453	0	0.0492	0.1045	0.001	0		0.8497	0	0.046	0.097	0	0	0.0073		0.4584	0	0	0.0227	0	0	0	0.5188		0.5065	0	0.0061	0.0145	0	0	0.0007	0.4721	0
GA000945	Oraon	AustroAsiatic	0.8555	0	0.0526	0.0908	0.001	0		0.8601	0	0.0494	0.0833	0	0	0.0071		0.4159	0	0.0119	0	0	0	0	0.5721		0.4738	0	0.0171	0	0	0	0.0008	0.5082	0
GA000946	Oraon	AustroAsiatic	0.8636	0	0.0273	0.1086	0.0004	0		0.8695	0	0.0267	0.1007	0	0	0.0031		0.4006	0	0	0.0005	0	0	0	0.5989		0.4618	0	0.0035	0	0	0	0.0002	0.5344	0
GA000947	Oraon	AustroAsiatic	0.8755	0	0.0133	0.1111	0.0001	0		0.8822	0	0.0142	0.103	0	0	0.0005		0.4053	0	0	0.0106	0	0	0	0.5841		0.4643	0	0.0017	0.0012	0	0	0	0.5328	0
GA000948	Oraon	AustroAsiatic	0.8705	0	0.0328	0.0967	0	0		0.8773	0	0.0341	0.0886	0	0	0		0.4083	0	0	0	0	0	0	0.5916		0.471	0	0.0043	0	0	0	0	0.5246	0
GA000949	Oraon	AustroAsiatic	0.8592	0	0.029	0.1101	0.0017	0		0.8641	0	0.022	0.102	0	0	0.0118		0.3573	0	0	0	0	0	0.0022	0.6404		0.4238	0	0.0029	0	0	0	0.0037	0.5695	0
GA000950	Oraon	AustroAsiatic	0.8631	0	0.0357	0.1	0.0012	0		0.8679	0	0.0317	0.0923	0	0	0.0082		0.4139	0	0	0	0	0	0	0.586		0.4731	0	0.0042	0	0	0	0.001	0.5216	0
GA000834	Dorla	AustroAsiatic	0.9233	0	0	0.0766	0	0		0.9316	0	0	0.0683	0	0	0		0.3962	0	0	0	0	0	0	0.6037		0.4682	0	0	0	0	0	0	0.5318	0
GA000835	Dorla	AustroAsiatic	0.9201	0	0	0.0794	0.0005	0		0.9253	0	0	0.0712	0	0	0.0035		0.4266	0	0	0	0	0	0	0.5734		0.4929	0	0	0	0	0	0	0.507	0
GA000836	Dorla	AustroAsiatic	0.9286	0	0	0.0714	0	0		0.937	0	0	0.063	0	0	0		0.4113	0	0	0	0	0	0	0.5887		0.4838	0	0	0	0	0	0	0.5161	0
GA000837	Dorla	AustroAsiatic	0.9211	0	0	0.0789	0	0		0.9292	0	0	0.0707	0	0	0		0.4025	0	0	0	0	0	0	0.5974		0.4731	0	0	0	0	0	0	0.5268	0
GA000838	Dorla	AustroAsiatic	0.9157	0	0	0.0843	0	0		0.9243	0	0	0.0757	0	0	0		0.4035	0	0	0	0	0	0	0.5965		0.4725	0	0	0	0	0	0	0.5274	0
GA000839	Dorla	AustroAsiatic	0.9379	0	0	0.0621	0	0		0.9467	0	0	0.0532	0	0	0		0.4288	0	0	0	0	0	0	0.5711		0.4991	0	0	0	0	0	0	0.5008	0
GA000840	Dorla	AustroAsiatic	0.8972	0	0.0095	0.093	0.0003	0		0.9029	0	0.0102	0.0849	0	0	0.002		0.4007	0	0	0	0	0	0	0.5992		0.4686	0	0.0009	0	0	0	0	0.5305	0
GA000841	Dorla	AustroAsiatic	0.9138	0	0	0.0862	0	0		0.9224	0	0	0.0776	0	0	0		0.4065	0	0	0	0	0	0	0.5934		0.4744	0	0	0	0	0	0	0.5256	0
GA000842	Dorla	AustroAsiatic	0.9016	0	0.0119	0.0854	0.0011	0		0.9052	0	0.0093	0.0778	0	0	0.0077		0.4466	0	0	0	0	0	0	0.5534		0.5082	0	0.0005	0	0	0	0.0007	0.4904	0
GA000843	Dorla	AustroAsiatic	0.8712	0	0	0.1287	0	0		0.8798	0	0	0.1202	0	0	0		0.3077	0	0	0.0033	0	0	0	0.6889		0.3802	0	0	0	0	0	0	0.6197	0
GA000844	Dorla	AustroAsiatic	0.8948	0	0.0101	0.095	0	0		0.9004	0	0.0127	0.0869	0	0	0		0.4174	0	0	0.0018	0	0	0	0.5807		0.481	0	0.0013	0	0	0	0	0.5177	0
GA000845	Dorla	AustroAsiatic	0.9143	0	0	0.0856	0	0		0.923	0	0	0.0769	0	0	0		0.3789	0	0	0	0	0	0	0.621		0.4526	0	0	0	0	0	0	0.5473	0
GA000824	Dhurwa	AustroAsiatic	0.8735	0	0	0.1265	0	0		0.8822	0	0	0.1177	0	0	0		0.299	0	0	0.0045	0	0	0	0.6965		0.3749	0	0	0.001	0	0	0	0.6241	0
GA000825	Dhurwa	AustroAsiatic	0.868	0.0022	0	0.1287	0.0011	0		0.87	0.0013	0	0.1211	0	0	0.0076		0.3072	0	0	0.0089	0	0	0	0.6838		0.38	0	0	0.0041	0	0	0.0008	0.615	0
GA000826	Dhurwa	AustroAsiatic	0.8761	0.0016	0	0.1223	0	0		0.8852	0	0	0.1148	0	0	0		0.3115	0	0	0.0084	0	0	0	0.6801		0.384	0	0	0	0	0	0	0.616	0
GA000827	Dhurwa	AustroAsiatic	0.8795	0	0	0.1205	0	0		0.8882	0	0	0.1117	0	0	0		0.2751	0	0	0	0	0	0	0.7248		0.355	0	0	0	0	0	0	0.6449	0
GA000828	Dhurwa	AustroAsiatic	0.9173	0	0.0093	0.073	0.0004	0		0.9222	0	0.0091	0.0655	0	0	0.0031		0.4443	0	0	0	0	0	0	0.5556		0.5093	0	0.0006	0	0	0	0.0001	0.49	0
GA000829	Dhurwa	AustroAsiatic	0.8666	0	0	0.1333	0	0		0.8751	0	0	0.1249	0	0	0		0.3009	0	0	0.0208	0	0	0	0.6782		0.3738	0	0	0.0142	0	0	0	0.6119	0
GA000830	Dhurwa	AustroAsiatic	0.8716	0	0	0.1284	0	0		0.8813	0	0	0.1186	0	0	0		0.2581	0	0	0	0	0	0	0.7419		0.3399	0	0	0	0	0	0	0.66	0
GA000831	Dhurwa	AustroAsiatic	0.8132	0.0103	0.0409	0.1347	0.0008	0		0.8197	0.0094	0.0379	0.127	0	0	0.0059		0.361	0	0.0073	0.0372	0	0	0	0.5945		0.4251	0	0.0112	0.0139	0	0	0.0008	0.5236	0.0254
GA000832	Dhurwa	AustroAsiatic	0.8638	0	0	0.1361	0	0		0.8729	0	0	0.1271	0	0	0		0.2463	0	0	0	0	0	0	0.7537		0.3285	0	0	0	0	0	0	0.6714	0
GA000833	Dhurwa	AustroAsiatic	0.8652	0	0	0.1348	0	0		0.8739	0	0	0.126	0	0	0		0.2857	0	0	0.0124	0	0	0	0.7018		0.3589	0	0	0.0019	0	0	0	0.6392	0
GA001114	KondaReddy	AustroAsiatic	0.8812	0	0	0.1187	0	0		0.89	0	0	0.11	0	0	0		0.1093	0	0	0	0	0	0	0.8907		0.2122	0	0	0	0	0	0	0.7877	0
GA001115	KondaReddy	AustroAsiatic	0.8294	0.005	0	0.1656	0	0		0.8387	0.0042	0	0.1571	0	0	0		0.1765	0	0	0.0228	0	0	0	0.8007		0.2557	0	0	0.0083	0	0	0	0.7359	0
GA001116	KondaReddy	AustroAsiatic	0.8497	0	0	0.1503	0	0		0.859	0	0	0.1409	0	0	0		0	0	0	0	0	0	0	0.9999		0.1171	0	0	0	0	0	0	0.8828	0
GA001117	KondaReddy	AustroAsiatic	0.8631	0	0	0.1369	0	0		0.872	0	0	0.1279	0	0	0		0.0693	0	0	0	0	0	0	0.9307		0.165	0	0	0	0	0	0	0.8349	0
GA001118	KondaReddy	AustroAsiatic	0.8775	0	0	0.1224	0	0		0.8871	0	0	0.1128	0	0	0		0	0	0	0	0	0	0	0.9999		0.1218	0	0	0	0	0	0	0.8781	0
GA001119	KondaReddy	AustroAsiatic	0.867	0	0	0.133	0	0		0.8764	0	0	0.1235	0	0	0		0	0	0	0	0	0	0	0.9999		0.12	0	0	0	0	0	0	0.8799	0
GA001120	KondaReddy	AustroAsiatic	0.8802	0	0	0.1197	0	0		0.889	0	0	0.111	0	0	0		0	0	0	0	0	0	0	0.9999		0.1224	0	0	0	0	0	0	0.8776	0
GA001121	KondaReddy	AustroAsiatic	0.8726	0	0	0.1273	0	0		0.8824	0	0	0.1176	0	0	0		0	0	0	0	0	0	0	0.9999		0.1206	0	0	0	0	0	0	0.8793	0
GA001122	KondaReddy	AustroAsiatic	0.8714	0	0	0.1286	0	0		0.8809	0	0	0.1191	0	0	0		0.087	0	0	0	0	0	0	0.913		0.1835	0	0	0	0	0	0	0.8165	0
GA001123	KondaReddy	AustroAsiatic	0.8604	0	0	0.1395	0	0		0.8701	0	0	0.1299	0	0	0		0.0202	0	0	0	0	0	0	0.9798		0.1191	0	0	0	0	0	0	0.8808	0
GA001124	KondaReddy	AustroAsiatic	0.8636	0	0	0.1364	0	0		0.8728	0	0	0.1271	0	0	0		0	0	0	0	0	0	0	0.9999		0.1195	0	0	0	0	0	0	0.8804	0
GA001126	KondaReddy	AustroAsiatic	0.8701	0	0	0.1299	0	0		0.8795	0	0	0.1205	0	0	0		0	0	0	0	0	0	0	0.9999		0.1205	0	0	0	0	0	0	0.8794	0
GA001127	KondaReddy	AustroAsiatic	0.849	0.0001	0	0.1509	0	0		0.8579	0	0	0.142	0	0	0		0.127	0	0	0	0	0	0	0.873		0.2192	0	0	0	0	0	0	0.7807	0
GA001128	KondaReddy	AustroAsiatic	0.8672	0	0	0.1328	0	0		0.876	0	0	0.124	0	0	0		0	0	0	0	0	0	0	0.9999		0.1203	0	0	0	0	0	0	0.8796	0
GA001129	KondaReddy	AustroAsiatic	0.8553	0	0	0.1446	0	0		0.8646	0	0	0.1354	0	0	0		0	0	0	0	0	0	0	0.9999		0.1178	0	0	0	0	0	0	0.8822	0
GA000873	Birhor	AustroAsiatic	0.8308	0	0	0.1692	0	0		0.8417	0	0	0.1583	0	0	0		0	0	0	0	0	0	0	0.9999		0.1136	0	0	0	0	0	0	0.8863	0
GA000876	Birhor	AustroAsiatic	0.8745	0	0	0.1255	0	0		0.8876	0	0	0.1123	0	0	0		0	0	0	0	0	0	0	0.9999		0.1194	0	0	0	0	0	0	0.8806	0
GA000877	Birhor	AustroAsiatic	0.8401	0	0	0.1599	0	0		0.852	0	0	0.1479	0	0	0		0	0	0	0	0	0	0	0.9999		0.114	0	0	0	0	0	0	0.8859	0
GA000878	Birhor	AustroAsiatic	0.8732	0	0.0269	0.0995	0.0004	0		0.8822	0	0.0252	0.0895	0	0	0.0031		0.2207	0	0.0149	0	0	0	0.0043	0.76		0.309	0	0.0163	0	0	0	0.0043	0.6703	0
GA000880	Birhor	AustroAsiatic	0.8668	0	0	0.1332	0	0		0.8799	0	0	0.12	0	0	0		0	0	0	0	0	0	0	0.9999		0.1177	0	0	0	0	0	0	0.8822	0
GA000881	Birhor	AustroAsiatic	0.8602	0	0	0.1398	0	0		0.8733	0	0	0.1266	0	0	0		0	0	0	0	0	0	0	0.9999		0.1166	0	0	0	0	0	0	0.8833	0
GA000882	Birhor	AustroAsiatic	0.8603	0	0	0.1397	0	0		0.8726	0	0	0.1274	0	0	0		0	0	0	0	0	0	0	0.9999		0.1171	0	0	0	0	0	0	0.8828	0
GA000884	Birhor	AustroAsiatic	0.8655	0	0	0.1345	0	0		0.8784	0	0	0.1215	0	0	0		0	0	0	0	0	0	0	0.9999		0.1177	0	0	0	0	0	0	0.8822	0
GA000885	Birhor	AustroAsiatic	0.8595	0	0	0.1404	0	0		0.8718	0	0	0.1281	0	0	0		0	0	0	0	0	0	0	0.9999		0.1165	0	0	0	0	0	0	0.8834	0
GA000887	Birhor	AustroAsiatic	0.8507	0	0	0.1493	0	0		0.8628	0	0	0.1371	0	0	0		0	0	0	0	0	0	0	0.9999		0.1151	0	0	0	0	0	0	0.8849	0
GA000888	Birhor	AustroAsiatic	0.8546	0	0	0.1454	0	0		0.8667	0	0	0.1333	0	0	0		0	0	0	0	0	0	0	0.9999		0.116	0	0	0	0	0	0	0.8839	0
GA000889	Birhor	AustroAsiatic	0.8591	0	0	0.1408	0	0		0.8707	0	0	0.1292	0	0	0		0	0	0	0	0	0	0	0.9999		0.1173	0	0	0	0	0	0	0.8827	0
GA000891	Birhor	AustroAsiatic	0.8527	0	0	0.1472	0	0		0.8635	0	0	0.1364	0	0	0		0	0	0	0	0	0	0	0.9999		0.1163	0	0	0	0	0	0	0.8836	0
GA000892	Birhor	AustroAsiatic	0.8516	0	0	0.1483	0	0		0.8636	0	0	0.1363	0	0	0		0	0	0	0	0	0	0	0.9999		0.1152	0	0	0	0	0	0	0.8847	0
GA000901	HillKorwa	AustroAsiatic	0.8342	0	0	0.1658	0	0		0.8446	0	0	0.1553	0	0	0		0	0	0	0	0	0	0	0.9999		0.1144	0	0	0	0	0	0	0.8855	0
GA000902	HillKorwa	AustroAsiatic	0.8171	0	0	0.1829	0	0		0.8273	0	0	0.1727	0	0	0		0	0	0	0	0	0	0	0.9999		0.1114	0	0	0	0	0	0	0.8886	0
GA000903	HillKorwa	AustroAsiatic	0.839	0	0	0.1609	0	0		0.8502	0	0	0.1498	0	0	0		0	0	0	0	0	0	0	0.9999		0.1141	0	0	0	0	0	0	0.8858	0
GA000904	HillKorwa	AustroAsiatic	0.8318	0	0	0.1682	0	0		0.8423	0	0	0.1577	0	0	0		0	0	0	0	0	0	0	0.9999		0.113	0	0	0	0	0	0	0.887	0
GA000905	HillKorwa	AustroAsiatic	0.8374	0.0044	0	0.1583	0	0		0.8483	0.0042	0	0.1475	0	0	0		0	0	0	0	0	0	0	0.9999		0.1141	0	0	0	0	0	0	0.8858	0
GA000906	HillKorwa	AustroAsiatic	0.8362	0	0	0.1637	0	0		0.8469	0	0	0.153	0	0	0		0	0	0	0	0	0	0	0.9999		0.1143	0	0	0	0	0	0	0.8856	0
GA000907	HillKorwa	AustroAsiatic	0.8305	0	0	0.1695	0	0		0.8414	0	0	0.1585	0	0	0		0	0	0	0	0	0	0	0.9999		0.1135	0	0	0	0	0	0	0.8865	0
GA000908	HillKorwa	AustroAsiatic	0.838	0	0	0.162	0	0		0.8482	0	0	0.1518	0	0	0		0	0	0	0	0	0	0	0.9999		0.1147	0	0	0	0	0	0	0.8852	0
GA000909	HillKorwa	AustroAsiatic	0.8324	0	0	0.1676	0	0		0.8432	0	0	0.1568	0	0	0		0	0	0	0	0	0	0	0.9999		0.1136	0	0	0	0	0	0	0.8863	0
GA000910	HillKorwa	AustroAsiatic	0.8276	0	0	0.1724	0	0		0.838	0	0	0.162	0	0	0		0	0	0	0	0	0	0	0.9999		0.1134	0	0	0	0	0	0	0.8865	0
GA000912	Kamar	AustroAsiatic	0.8106	0.0045	0	0.1849	0	0		0.8208	0.0047	0	0.1744	0	0	0		0	0	0	0	0	0	0	0.9999		0.1105	0	0	0	0	0	0	0.8894	0
GA000914	Kamar	AustroAsiatic	0.8223	0	0	0.1777	0	0		0.833	0	0	0.1669	0	0	0		0	0	0	0	0	0	0	0.9999		0.1117	0	0	0	0	0	0	0.8882	0
GA000915	Kamar	AustroAsiatic	0.8091	0	0	0.1909	0	0		0.8191	0	0	0.1809	0	0	0		0	0	0	0	0	0	0	0.9999		0.1106	0	0	0	0	0	0	0.8893	0
GA000916	Kamar	AustroAsiatic	0.815	0	0	0.1849	0	0		0.8255	0	0	0.1745	0	0	0		0	0	0	0	0	0	0	0.9999		0.1106	0	0	0	0	0	0	0.8893	0
GA000917	Kamar	AustroAsiatic	0.8128	0	0	0.1872	0	0		0.8237	0	0	0.1762	0	0	0		0	0	0	0	0	0	0	0.9999		0.1104	0	0	0	0	0	0	0.8896	0
GA000918	Kamar	AustroAsiatic	0.8122	0	0	0.1877	0	0		0.8229	0	0	0.177	0	0	0		0	0	0	0	0	0	0	0.9999		0.1109	0	0	0	0	0	0	0.8891	0
GA000919	Kamar	AustroAsiatic	0.8267	0	0	0.1732	0	0		0.8376	0	0	0.1623	0	0	0		0	0	0	0	0	0	0	0.9999		0.1121	0	0	0	0	0	0	0.8878	0
GA000920	Kamar	AustroAsiatic	0.817	0	0	0.183	0	0		0.8282	0	0	0.1717	0	0	0		0	0	0	0	0	0	0	0.9999		0.1109	0	0	0	0	0	0	0.8891	0
GA000921	Kamar	AustroAsiatic	0.8143	0	0	0.1856	0	0		0.8251	0	0	0.1749	0	0	0		0	0	0	0	0	0	0	0.9999		0.1106	0	0	0	0	0	0	0.8893	0
GA000922	Kamar	AustroAsiatic	0.8227	0	0	0.1773	0	0		0.8331	0	0	0.1668	0	0	0		0	0	0	0	0	0	0	0.9999		0.1126	0	0	0	0	0	0	0.8874	0
GA001014	Manipuri	TibetoBurman	0.3581	0.4126	0.2178	0.0097	0.0018	0		0.3579	0.4123	0.2119	0.0048	0	0	0.013		0.3665	0.422	0.1549	0	0	0	0.0008	0.0557		0.3294	0.4302	0.1569	0	0	0	0.0024	0.081	0
GA001016	Manipuri	TibetoBurman	0.3186	0.4183	0.2456	0.0154	0.0021	0		0.317	0.417	0.2392	0.0121	0	0	0.0146		0.3801	0.4357	0.173	0.0044	0	0	0.0025	0.0043		0.3356	0.4392	0.1755	0.0128	0	0	0.0045	0.0323	0
GA001017	Manipuri	TibetoBurman	0.3175	0.4053	0.25	0.0249	0.0023	0		0.3151	0.4042	0.2429	0.0215	0	0	0.0163		0.3633	0.4211	0.179	0.0122	0	0	0.0048	0.0197		0.3195	0.4281	0.1819	0.0161	0	0	0.0065	0.0479	0
GA001018	Manipuri	TibetoBurman	0.2877	0.4334	0.252	0.0248	0.0021	0		0.2858	0.4317	0.2458	0.0219	0	0	0.0148		0.3518	0.4484	0.1836	0.0149	0	0	0.0013	0		0.3149	0.4452	0.1855	0.0195	0	0	0.0035	0.0207	0.0105
GA001019	Manipuri	TibetoBurman	0.317	0.4188	0.2349	0.0272	0.0021	0		0.3156	0.4177	0.2281	0.024	0	0	0.0146		0.3361	0.4321	0.173	0.0118	0	0	0.0035	0.0435		0.2995	0.4369	0.174	0.0164	0	0	0.0052	0.068	0
GA001062	RanaTharu	TibetoBurman	0.3822	0.5132	0.1037	0	0.0009	0		0.3814	0.5103	0.1022	0	0	0	0.0061		0.4164	0.5331	0.0504	0	0	0	0	0		0.3813	0.5693	0.0487	0	0	0	0.0006	0	0
GA001063	RanaTharu	TibetoBurman	0.3803	0.5263	0.0895	0	0.0012	0.0027		0.3784	0.5238	0.0865	0	0	0.0027	0.0086		0.3826	0.541	0.0427	0	0	0.005	0	0.0288		0.3577	0.5759	0.0406	0	0	0.0002	0.001	0.0246	0
GA001064	RanaTharu	TibetoBurman	0.3831	0.5145	0.1016	0	0.0008	0		0.3822	0.5117	0.1004	0	0	0	0.0057		0.4201	0.5347	0.0451	0	0	0	0	0		0.3842	0.5704	0.0448	0	0	0	0.0005	0	0
GA001065	RanaTharu	TibetoBurman	0.368	0.5298	0.1012	0	0.001	0		0.367	0.527	0.0988	0	0	0	0.0072		0.3697	0.5431	0.0553	0	0	0	0	0.0318		0.3392	0.5791	0.0534	0	0	0	0.0008	0.0275	0
GA001066	RanaTharu	TibetoBurman	0.3802	0.496	0.1229	0	0.001	0		0.3795	0.4927	0.121	0	0	0	0.0068		0.3717	0.5077	0.0757	0	0	0	0	0.0448		0.3432	0.5417	0.0738	0	0	0	0.0007	0.0406	0
GA001067	RanaTharu	TibetoBurman	0.3673	0.5196	0.112	0	0.0012	0		0.3659	0.5169	0.1089	0	0	0	0.0082		0.3511	0.5292	0.0693	0	0	0	0	0.0504		0.328	0.5647	0.0674	0	0	0	0.0009	0.0389	0
GA001068	RanaTharu	TibetoBurman	0.3741	0.5117	0.1123	0	0.0015	0.0003		0.3717	0.5095	0.1082	0	0	0.0001	0.0105		0.3621	0.5224	0.0671	0	0	0.003	0.0011	0.0443		0.3348	0.5573	0.0645	0	0	0	0.0027	0.0407	0
GA001069	RanaTharu	TibetoBurman	0.3748	0.5306	0.0935	0	0.0012	0		0.3729	0.5283	0.0904	0	0	0	0.0083		0.3993	0.5509	0.0458	0	0	0	0	0.0038		0.3673	0.5871	0.0435	0	0	0	0.0009	0.0011	0
GA001070	RanaTharu	TibetoBurman	0.367	0.5492	0.0831	0	0.0007	0		0.3667	0.5466	0.0819	0	0	0	0.0048		0.351	0.5607	0.0414	0	0	0.0018	0	0.045		0.3256	0.5996	0.0383	0	0	0	0.0005	0.036	0
GA001071	RanaTharu	TibetoBurman	0.3516	0.5532	0.0943	0	0.0009	0		0.3508	0.5505	0.0923	0	0	0	0.0064		0.3838	0.5718	0.0443	0	0	0	0	0		0.3495	0.6082	0.0417	0	0	0	0.0005	0	0
GA001072	RanaTharu	TibetoBurman	0.3762	0.5206	0.1019	0	0.0013	0		0.3746	0.5182	0.098	0	0	0	0.0092		0.4126	0.5409	0.0464	0	0	0	0	0		0.3769	0.5765	0.0457	0	0	0	0.0009	0	0
GA001073	RanaTharu	TibetoBurman	0.3408	0.5595	0.0989	0	0.0008	0		0.3395	0.557	0.0978	0	0	0	0.0057		0.313	0.5679	0.0612	0	0	0	0.0009	0.057		0.2869	0.6074	0.0579	0	0	0	0.0005	0.0473	0
GA001005	Jamatia	TibetoBurman	0.1475	0.7188	0.0559	0.0755	0	0.0022		0.1495	0.7206	0.0567	0.0707	0	0.0025	0		0.1018	0.7355	0.0419	0.044	0	0.0031	0	0.0736		0.0699	0.7158	0.035	0.041	0	0	0	0.1114	0.0269
GA001006	Jamatia	TibetoBurman	0.1394	0.722	0.0444	0.0914	0	0.0027		0.1408	0.7242	0.0454	0.0866	0	0.0029	0		0.1018	0.7431	0.0311	0.058	0	0.0037	0	0.0624		0.0641	0.7243	0.0202	0.0523	0	0	0	0.1085	0.0306
GA001007	Jamatia	TibetoBurman	0.1407	0.7236	0.041	0.0947	0	0		0.1415	0.7261	0.0426	0.0897	0	0	0		0.0849	0.7426	0.0303	0.0564	0	0	0	0.0858		0.0405	0.7425	0.0175	0.0524	0	0	0	0.1376	0.0094
GA001008	Jamatia	TibetoBurman	0.1633	0.7005	0.0443	0.0913	0.0006	0		0.1643	0.7026	0.0425	0.0866	0	0	0.0039		0.1365	0.7225	0.0231	0.0609	0	0	0	0.0569		0.1034	0.7083	0.0108	0.0563	0	0	0.0003	0.0982	0.0227
GA001009	Jamatia	TibetoBurman	0.1488	0.7018	0.0553	0.0941	0	0		0.151	0.7037	0.0561	0.0892	0	0	0		0.1069	0.7218	0.0382	0.0572	0	0	0	0.0759		0.0743	0.6991	0.0323	0.0534	0	0	0	0.1141	0.0267
GA001010	Jamatia	TibetoBurman	0.1416	0.7341	0.0518	0.0725	0	0		0.1429	0.7361	0.0528	0.0681	0	0	0		0.1009	0.752	0.0367	0.0406	0	0	0	0.0698		0.0651	0.7471	0.0268	0.0414	0	0	0	0.1068	0.0128
GA001011	Jamatia	TibetoBurman	0.1337	0.72	0.0485	0.0976	0.0001	0		0.1355	0.7224	0.0487	0.0929	0	0	0.0005		0.0905	0.7396	0.035	0.0624	0	0	0	0.0724		0.0543	0.7305	0.0251	0.0559	0	0	0	0.115	0.0192
GA001012	Jamatia	TibetoBurman	0.1556	0.7136	0.0491	0.0816	0	0		0.1575	0.7153	0.0501	0.077	0	0	0		0.1086	0.7319	0.0336	0.047	0	0	0	0.0789		0.0763	0.7069	0.024	0.0438	0	0	0	0.1159	0.033
GA001013	Jamatia	TibetoBurman	0.1411	0.7175	0.0466	0.0948	0	0		0.142	0.7193	0.0485	0.0902	0	0	0		0.1178	0.741	0.0311	0.0643	0	0	0	0.0458		0.0814	0.7171	0.0217	0.0586	0	0	0	0.0907	0.0305
GA001020	Mog	TibetoBurman	0.1364	0.7441	0.043	0.0764	0	0		0.1385	0.7464	0.0435	0.0716	0	0	0		0.1133	0.7667	0.0271	0.0462	0	0	0	0.0466		0.0757	0.7782	0.0115	0.0489	0	0	0	0.0857	0
GA001022	Mog	TibetoBurman	0.1234	0.761	0.0514	0.0642	0	0		0.124	0.7633	0.0537	0.059	0	0	0		0.1132	0.7848	0.035	0.0355	0	0	0	0.0314		0.0645	0.7903	0.0235	0.0386	0	0	0	0.0796	0.0035
GA001023	Mog	TibetoBurman	0.1076	0.7752	0.0445	0.0726	0	0		0.1089	0.7777	0.0455	0.068	0	0	0		0.12	0.8035	0.0267	0.0477	0	0	0	0.0021		0.0848	0.8273	0.0037	0.0514	0	0	0	0.0329	0
GA001024	Mog	TibetoBurman	0.1119	0.7709	0.0297	0.0838	0	0.0037		0.1122	0.7733	0.0313	0.079	0	0.0042	0		0.0968	0.7953	0.0167	0.0549	0	0.0048	0	0.0315		0.0636	0.7893	0.0018	0.0533	0	0.0003	0	0.0742	0.0175
GA001025	Mog	TibetoBurman	0.1149	0.7727	0.0406	0.071	0	0.0008		0.1163	0.7753	0.0415	0.0662	0	0.0006	0		0.0873	0.7934	0.0282	0.0401	0	0.0014	0	0.0497		0.0408	0.8054	0.0132	0.0425	0	0	0	0.0981	0
GA001026	Mog	TibetoBurman	0.1444	0.6993	0.0529	0.1001	0	0.0033		0.146	0.7011	0.054	0.0953	0	0.0037	0		0.1004	0.718	0.039	0.0662	0	0.004	0	0.0724		0.0736	0.6959	0.0325	0.0608	0	0.0004	0	0.1062	0.0306
GA001027	Mog	TibetoBurman	0.1203	0.7659	0.0361	0.0776	0	0		0.1213	0.7686	0.0373	0.0727	0	0	0		0.1093	0.7904	0.0208	0.0496	0	0	0	0.0299		0.0658	0.8068	0.0024	0.0528	0	0	0	0.0722	0
GA001028	Mog	TibetoBurman	0.1543	0.7092	0.0506	0.0857	0.0003	0		0.1562	0.7114	0.0502	0.0807	0	0	0.0015		0.1117	0.7301	0.0352	0.0503	0	0	0	0.0728		0.0902	0.6817	0.0276	0.044	0	0	0	0.1017	0.0547
GA001029	Mog	TibetoBurman	0.1299	0.7528	0.045	0.0721	0.0001	0		0.1314	0.7554	0.0449	0.0674	0	0	0.0008		0.0881	0.7727	0.0333	0.0383	0	0	0	0.0675		0.0501	0.7623	0.0227	0.0381	0	0	0	0.1095	0.0173
GA001030	Mog	TibetoBurman	0.1293	0.731	0.0517	0.0852	0	0.0029		0.1305	0.7332	0.053	0.0802	0	0.0032	0		0.1135	0.7547	0.0332	0.053	0	0.0038	0	0.0418		0.0743	0.7647	0.0229	0.0528	0	0	0	0.0853	0
GA001031	Mog	TibetoBurman	0.1336	0.7408	0.0466	0.0784	0.0005	0		0.1343	0.7433	0.045	0.0737	0	0	0.0037		0.1146	0.7625	0.0289	0.0489	0	0	0	0.045		0.0718	0.7726	0.0164	0.0495	0	0	0	0.0895	0
GA001032	Mog	TibetoBurman	0.1093	0.7708	0.0455	0.074	0.0004	0		0.1102	0.7733	0.0443	0.0693	0	0	0.0028		0.0644	0.7869	0.0359	0.0406	0	0	0.0004	0.0718		0.0125	0.7984	0.0226	0.0428	0	0	0	0.1236	0
GA001034	Mog	TibetoBurman	0.11	0.7671	0.0462	0.0767	0	0		0.1112	0.7691	0.0473	0.0724	0	0	0		0.0865	0.7869	0.0348	0.0491	0	0	0	0.0427		0.0423	0.7918	0.0239	0.0495	0	0	0	0.0925	0
GA001035	Mog	TibetoBurman	0.117	0.7544	0.053	0.0749	0.0003	0.0004		0.1184	0.7565	0.0525	0.0703	0	0.0001	0.0021		0.0934	0.7745	0.0389	0.0447	0	0.0006	0	0.0479		0.0521	0.7746	0.0301	0.0482	0	0	0	0.091	0.004
GA001037	Mog	TibetoBurman	0.1779	0.6608	0.0828	0.0777	0.0009	0		0.1781	0.6626	0.0803	0.0728	0	0	0.0062		0.1572	0.682	0.0552	0.0468	0	0	0.0019	0.0568		0.1284	0.6739	0.0501	0.0447	0	0	0.0015	0.088	0.0133
GA001038	Mog	TibetoBurman	0.242	0.5431	0.1399	0.0734	0.0015	0		0.2406	0.5438	0.1351	0.0696	0	0	0.0109		0.2391	0.5642	0.0986	0.0481	0	0	0.0034	0.0466		0.2052	0.5424	0.0971	0.0443	0	0	0.0043	0.0809	0.0259
GA001039	Mog	TibetoBurman	0.1366	0.737	0.0617	0.0643	0.0005	0		0.1369	0.7389	0.0613	0.06	0	0	0.0029		0.1127	0.7552	0.0442	0.0365	0	0	0.0003	0.0511		0.0692	0.7619	0.0363	0.0381	0	0	0	0.0944	0
GA001040	Mog	TibetoBurman	0.1168	0.7552	0.0495	0.0776	0.0009	0		0.1159	0.7582	0.0467	0.0731	0	0	0.0062		0.0798	0.7757	0.0371	0.0455	0	0	0.0038	0.058		0.0148	0.7855	0.0281	0.0444	0	0	0.004	0.1233	0
GA001042	Toto	TibetoBurman	0.14	0.8004	0	0.0595	0	0		0.1419	0.8054	0	0.0526	0	0	0		0	0.804	0	0	0	0	0	0.1959		0.01	0.8716	0	0.0163	0	0	0	0.1021	0
GA001044	Toto	TibetoBurman	0.1447	0.8033	0	0.052	0	0		0.1468	0.8078	0	0.0454	0	0	0		0	0.8054	0	0	0	0	0	0.1946		0.0113	0.8704	0	0.0094	0	0	0	0.109	0
GA001046	Toto	TibetoBurman	0.147	0.8008	0	0.0522	0	0		0.1494	0.8052	0	0.0454	0	0	0		0	0.801	0	0	0	0	0	0.199		0.0113	0.8728	0	0.0099	0	0	0	0.106	0
GA001047	Toto	TibetoBurman	0.3288	0.5085	0.1503	0.0105	0.0018	0		0.3282	0.5102	0.1441	0.0045	0	0	0.013		0.2885	0.5112	0.1029	0	0	0	0.0042	0.0932		0.2861	0.5505	0.099	0	0	0	0.0051	0.0593	0
GA001048	Toto	TibetoBurman	0.158	0.7899	0	0.0521	0	0		0.1602	0.7947	0	0.045	0	0	0		0	0.792	0	0	0	0	0	0.208		0.0131	0.8616	0	0.0093	0	0	0	0.1159	0
GA001049	Toto	TibetoBurman	0.1482	0.7993	0	0.0525	0	0		0.1504	0.804	0	0.0456	0	0	0		0	0.7975	0	0	0	0	0	0.2025		0.0113	0.8678	0	0.009	0	0	0	0.1118	0
GA001050	Toto	TibetoBurman	0.122	0.8162	0	0.0617	0	0		0.1238	0.8213	0	0.0549	0	0	0		0	0.8238	0	0.0028	0	0	0	0.1733		0.0081	0.8809	0	0.0211	0	0	0	0.0898	0
GA001051	Toto	TibetoBurman	0.1396	0.8079	0	0.0525	0	0		0.1415	0.8124	0	0.046	0	0	0		0	0.8119	0	0	0	0	0	0.188		0.0108	0.8756	0	0.0094	0	0	0	0.1042	0
GA000994	Chakma	TibetoBurman	0.0947	0.8129	0.0176	0.0726	0.0004	0.0018		0.0954	0.8166	0.016	0.0675	0	0.0022	0.0023		0.0588	0.8337	0.0095	0.0391	0	0.0028	0.0002	0.0558		0.0093	0.8476	0	0.0459	0	0	0	0.0972	0
GA000995	Chakma	TibetoBurman	0.0902	0.8169	0.019	0.069	0	0.0048		0.0897	0.8192	0.021	0.0645	0	0.0056	0		0.0679	0.8372	0.0108	0.0411	0	0.0063	0	0.0368		0.0093	0.8531	0	0.0444	0	0.0002	0	0.0929	0
GA000996	Chakma	TibetoBurman	0.0551	0.8441	0.0261	0.0741	0	0.0006		0.0555	0.8472	0.0268	0.0697	0	0.0007	0		0.0405	0.8653	0.0199	0.0443	0	0.0013	0	0.0287		0.0027	0.8905	0.0008	0.0535	0	0	0	0.0525	0
GA000997	Chakma	TibetoBurman	0.0882	0.8123	0.0232	0.0707	0	0.0057		0.0868	0.8146	0.0259	0.0662	0	0.0065	0		0.058	0.8313	0.0172	0.0411	0	0.007	0	0.0454		0.0093	0.8484	0.0002	0.0454	0	0.0027	0	0.0939	0
GA000998	Chakma	TibetoBurman	0.0994	0.8287	0.006	0.0659	0	0		0.0993	0.8315	0.0073	0.0619	0	0	0		0.0786	0.8501	0	0.0414	0	0	0	0.0298		0.0091	0.8623	0	0.0434	0	0	0	0.0851	0
GA000999	Chakma	TibetoBurman	0.0865	0.8248	0.0012	0.0855	0	0.002		0.0869	0.8279	0.0021	0.081	0	0.0022	0		0.0577	0.8458	0	0.0555	0	0.0028	0	0.0382		0.0065	0.8637	0	0.0583	0	0	0	0.0714	0
GA001000	Chakma	TibetoBurman	0.0936	0.8034	0.0316	0.0701	0	0.0014		0.0938	0.8057	0.0331	0.0659	0	0.0015	0		0.075	0.8235	0.0225	0.0434	0	0.0022	0	0.0335		0.0104	0.8355	0.0075	0.0501	0	0	0	0.0964	0
GA001001	Chakma	TibetoBurman	0.0668	0.8552	0.0049	0.0731	0	0		0.0654	0.8578	0.0078	0.069	0	0	0		0.0594	0.8788	0	0.0491	0	0	0	0.0126		0.0021	0.9038	0	0.0536	0	0	0	0.0405	0
GA001002	Chakma	TibetoBurman	0.102	0.8194	0.0144	0.0642	0	0		0.1035	0.8223	0.0146	0.0595	0	0	0		0.1061	0.8485	0	0.0394	0	0	0	0.006		0.0099	0.8585	0	0.0402	0	0	0	0.0914	0
GA001003	Chakma	TibetoBurman	0.0948	0.8233	0.0242	0.0561	0	0.0016		0.0954	0.8254	0.0254	0.0521	0	0.0017	0		0.0682	0.8405	0.0169	0.0304	0	0.0025	0	0.0414		0.0101	0.8645	0.0001	0.0351	0	0	0	0.0901	0
GA001004	Chakma	TibetoBurman	0.0783	0.8322	0.0154	0.0673	0	0.0068		0.0783	0.8348	0.0163	0.0628	0	0.0079	0		0.0688	0.8544	0.0042	0.0402	0	0.0084	0	0.024		0.0058	0.8732	0	0.0433	0	0.0051	0	0.0725	0
GA000006	Dai	MainlandSoutheastAsian	0	0.8952	0	0.1048	0	0		0	0.8996	0	0.1004	0	0	0		0	0.9326	0	0.0674	0	0	0	0		0	0.4946	0	0.003	0	0	0	0.0376	0.4647
GA000050	Dai	MainlandSoutheastAsian	0	0.8808	0	0.1192	0	0		0	0.8848	0	0.1151	0	0	0		0	0.9165	0	0.0835	0	0	0	0		0	0.4869	0	0.0145	0	0	0	0.0381	0.4605
GA000131	Dai	MainlandSoutheastAsian	0	0.8801	0	0.1198	0	0		0	0.8846	0	0.1153	0	0	0		0	0.9172	0	0.0828	0	0	0	0		0	0.4641	0	0.0161	0	0	0	0.039	0.4808
GA000238	Dai	MainlandSoutheastAsian	0	0.8939	0	0.1061	0	0		0	0.8983	0	0.1017	0	0	0		0	0.9303	0	0.0696	0	0	0	0		0	0.4839	0	0.0008	0	0	0	0.0383	0.477
GA000286	Dai	MainlandSoutheastAsian	0	0.8648	0	0.1352	0	0		0	0.8689	0	0.131	0	0	0		0	0.9003	0	0.0997	0	0	0	0		0	0.4724	0	0.0299	0	0	0	0.0413	0.4563
GA000309	Dai	MainlandSoutheastAsian	0	0.8853	0	0.1147	0	0		0	0.8895	0	0.1105	0	0	0		0	0.9207	0	0.0792	0	0	0	0		0	0.489	0	0.0167	0	0	0	0.0387	0.4555
GA001348	Dai	MainlandSoutheastAsian	0	0.8978	0	0.1022	0	0		0	0.902	0	0.0979	0	0	0		0	0.9337	0	0.0663	0	0	0	0		0	0.5	0	0.0035	0	0	0	0.0378	0.4586
GA001349	Dai	MainlandSoutheastAsian	0	0.889	0	0.1109	0	0		0	0.8933	0	0.1067	0	0	0		0	0.9262	0	0.0737	0	0	0	0		0	0.5015	0	0.012	0	0	0	0.0385	0.4479
GA001350	Dai	MainlandSoutheastAsian	0	0.9065	0	0.0935	0	0		0	0.9108	0	0.0891	0	0	0		0	0.9424	0	0.0575	0	0	0	0		0	0.4869	0	0	0	0	0	0.0377	0.4753
GA001351	Dai	MainlandSoutheastAsian	0	0.8868	0	0.1131	0	0		0	0.8913	0	0.1086	0	0	0		0	0.9251	0	0.0748	0	0	0	0		0	0.4966	0	0.0044	0	0	0	0.0405	0.4584
GA001352	Dai	MainlandSoutheastAsian	0	0.8815	0	0.1185	0	0		0	0.8857	0	0.1142	0	0	0		0	0.9184	0	0.0816	0	0	0	0		0	0.4727	0	0.0168	0	0	0	0.039	0.4715
GA001354	Dai	MainlandSoutheastAsian	0	0.8868	0	0.1132	0	0		0	0.8908	0	0.1092	0	0	0		0	0.9221	0	0.0779	0	0	0	0		0	0.4948	0	0.0141	0	0	0	0.038	0.4531
GA001355	Dai	MainlandSoutheastAsian	0	0.8941	0	0.1058	0	0		0	0.8987	0	0.1013	0	0	0		0	0.9311	0	0.0688	0	0	0	0		0	0.5038	0	0.0069	0	0	0	0.0386	0.4507
GA001356	Dai	MainlandSoutheastAsian	0	0.8951	0	0.1049	0	0		0	0.899	0	0.101	0	0	0		0	0.9279	0	0.0721	0	0	0	0		0	0.5437	0	0.0133	0	0	0	0.0348	0.4082
GA001357	Dai	MainlandSoutheastAsian	0	0.8707	0	0.1293	0	0		0	0.8748	0	0.1251	0	0	0		0	0.9058	0	0.0941	0	0	0	0		0	0.5408	0	0.0316	0	0	0	0.041	0.3866
GA001361	Dai	MainlandSoutheastAsian	0	0.902	0	0.098	0	0		0	0.906	0	0.094	0	0	0		0	0.9379	0	0.062	0	0	0	0		0	0.483	0	0	0	0	0	0.0362	0.4807
GA001362	Dai	MainlandSoutheastAsian	0	0.8845	0	0.1155	0	0		0	0.8886	0	0.1114	0	0	0		0	0.9212	0	0.0788	0	0	0	0		0	0.4983	0	0.0141	0	0	0	0.0378	0.4497
GA001364	Dai	MainlandSoutheastAsian	0	0.8891	0	0.1109	0	0		0	0.8933	0	0.1067	0	0	0		0	0.9257	0	0.0742	0	0	0	0		0	0.4876	0	0.0041	0	0	0	0.0381	0.4701
GA001365	Dai	MainlandSoutheastAsian	0	0.8776	0	0.1224	0	0		0	0.8821	0	0.1179	0	0	0		0	0.9151	0	0.0848	0	0	0	0		0	0.5054	0	0.0212	0	0	0	0.0403	0.4331
GA001366	Dai	MainlandSoutheastAsian	0	0.892	0	0.108	0	0		0	0.8964	0	0.1036	0	0	0		0	0.9285	0	0.0714	0	0	0	0		0	0.4915	0	0.007	0	0	0	0.0381	0.4634
GA001367	Dai	MainlandSoutheastAsian	0	0.8671	0	0.1328	0	0		0	0.8715	0	0.1285	0	0	0		0	0.9067	0	0.0932	0	0	0	0		0	0.4665	0	0.0198	0	0	0	0.0423	0.4713
GA001368	Dai	MainlandSoutheastAsian	0	1	0	0	0	0		0	0.9999	0	0	0	0	0		0	0.9999	0	0	0	0	0	0		0	0.7394	0	0	0	0	0	0.0111	0.2495
GA001369	Dai	MainlandSoutheastAsian	0	0.8999	0	0.1	0	0		0	0.9039	0	0.0961	0	0	0		0	0.9352	0	0.0647	0	0	0	0		0	0.4846	0	0	0	0	0	0.0372	0.4781
GA001370	Dai	MainlandSoutheastAsian	0	0.8952	0	0.1047	0	0		0	0.8994	0	0.1006	0	0	0		0	0.9292	0	0.0708	0	0	0	0		0	0.5184	0	0.0127	0	0	0	0.0365	0.4324
GA001371	Dai	MainlandSoutheastAsian	0	0.8732	0	0.1268	0	0		0	0.8772	0	0.1228	0	0	0		0	0.9096	0	0.0904	0	0	0	0		0	0.4747	0	0.0227	0	0	0	0.0384	0.4641
GA000188	KHV	MainlandSoutheastAsian	0	0.8695	0	0.1305	0	0		0	0.8731	0	0.1268	0	0	0		0	0.9025	0	0.0974	0	0	0	0		0	0.5133	0	0.0256	0	0	0	0.0411	0.42
GA000189	KHV	MainlandSoutheastAsian	0	0.9064	0	0.0936	0	0		0	0.91	0	0.0899	0	0	0		0	0.9392	0	0.0607	0	0	0	0		0	0.5442	0	0.0005	0	0	0	0.0324	0.4229
GA000308	KHV	MainlandSoutheastAsian	0	0.9039	0	0.096	0	0		0	0.9073	0	0.0927	0	0	0		0	0.9345	0	0.0655	0	0	0	0		0	0.5458	0	0.0077	0	0	0	0.0319	0.4146
GA001372	KHV	MainlandSoutheastAsian	0	0.8668	0	0.1332	0	0		0	0.8709	0	0.129	0	0	0		0	0.9032	0	0.0967	0	0	0	0		0	0.4952	0	0.0283	0	0	0	0.0415	0.435
GA001373	KHV	MainlandSoutheastAsian	0	0.8815	0	0.1184	0	0		0	0.8857	0	0.1142	0	0	0		0	0.9165	0	0.0835	0	0	0	0		0	0.5304	0	0.0229	0	0	0	0.0381	0.4086
GA001374	KHV	MainlandSoutheastAsian	0	0.889	0	0.111	0	0		0	0.8934	0	0.1066	0	0	0		0	0.9248	0	0.0751	0	0	0	0		0	0.5086	0	0.0111	0	0	0	0.0386	0.4415
GA001375	KHV	MainlandSoutheastAsian	0	0.9025	0	0.0975	0	0		0	0.9066	0	0.0934	0	0	0		0	0.9365	0	0.0634	0	0	0	0		0	0.5329	0	0.003	0	0	0	0.0348	0.4292
GA001376	KHV	MainlandSoutheastAsian	0	0.8757	0	0.1242	0	0		0	0.8798	0	0.1201	0	0	0		0	0.9115	0	0.0884	0	0	0	0		0	0.4961	0	0.0194	0	0	0	0.0396	0.4449
GA001377	KHV	MainlandSoutheastAsian	0	0.8751	0	0.1249	0	0		0	0.8793	0	0.1207	0	0	0		0	0.9097	0	0.0903	0	0	0	0		0	0.5123	0	0.0239	0	0	0	0.0408	0.4229
GA001378	KHV	MainlandSoutheastAsian	0	0.8828	0	0.1171	0	0		0	0.8868	0	0.1132	0	0	0		0	0.9171	0	0.0828	0	0	0	0		0	0.5227	0	0.022	0	0	0	0.039	0.4163
GA001379	KHV	MainlandSoutheastAsian	0	0.9321	0	0.0678	0	0		0	0.9354	0	0.0646	0	0	0		0	0.9589	0	0.0411	0	0	0	0		0	0.6308	0	0.0018	0	0	0	0.0254	0.342
GA001380	KHV	MainlandSoutheastAsian	0	0.8856	0	0.1144	0	0		0	0.8897	0	0.1103	0	0	0		0	0.9185	0	0.0814	0	0	0	0		0	0.5211	0	0.0234	0	0	0	0.0369	0.4185
GA001381	KHV	MainlandSoutheastAsian	0	0.8814	0	0.1185	0	0		0	0.8855	0	0.1145	0	0	0		0	0.9165	0	0.0835	0	0	0	0		0	0.5248	0	0.0208	0	0	0	0.0374	0.4169
GA001382	KHV	MainlandSoutheastAsian	0	0.8933	0	0.1067	0	0		0	0.8969	0	0.103	0	0	0		0	0.9245	0	0.0755	0	0	0	0		0	0.5215	0	0.0168	0	0	0	0.0342	0.4275
GA001383	KHV	MainlandSoutheastAsian	0	0.8683	0	0.1317	0	0		0	0.8724	0	0.1276	0	0	0		0	0.9041	0	0.0958	0	0	0	0		0	0.51	0	0.0291	0	0	0	0.0398	0.421
GA001384	KHV	MainlandSoutheastAsian	0	0.9504	0	0.0496	0	0		0	0.9536	0	0.0464	0	0	0		0	0.9754	0	0.0245	0	0	0	0		0	0.6564	0	0	0	0	0	0.0219	0.3217
GA001385	KHV	MainlandSoutheastAsian	0	0.8868	0	0.1132	0	0		0	0.8906	0	0.1093	0	0	0		0	0.92	0	0.0799	0	0	0	0		0	0.5293	0	0.0166	0	0	0	0.0353	0.4187
GA001386	KHV	MainlandSoutheastAsian	0	0.8802	0	0.1198	0	0		0	0.884	0	0.116	0	0	0		0	0.9131	0	0.0869	0	0	0	0		0	0.5235	0	0.0268	0	0	0	0.0382	0.4115
GA001387	KHV	MainlandSoutheastAsian	0	0.8735	0	0.1265	0	0		0	0.8774	0	0.1225	0	0	0		0	0.9101	0	0.0898	0	0	0	0		0	0.5025	0	0.0209	0	0	0	0.0388	0.4377
GA001388	KHV	MainlandSoutheastAsian	0.0153	0.7502	0.017	0.2175	0	0		0.015	0.7549	0.0178	0.2123	0	0	0		0	0.7764	0.0136	0.1678	0	0	0	0.0422		0	0.4264	0.008	0.0838	0	0	0	0.095	0.3869
GA001389	KHV	MainlandSoutheastAsian	0	0.876	0	0.1239	0	0		0	0.8798	0	0.1201	0	0	0		0	0.9104	0	0.0895	0	0	0	0		0	0.4965	0	0.0251	0	0	0	0.039	0.4393
GA001390	KHV	MainlandSoutheastAsian	0	0.8811	0	0.1189	0	0		0	0.8855	0	0.1145	0	0	0		0	0.9172	0	0.0828	0	0	0	0		0	0.5095	0	0.0157	0	0	0	0.0388	0.436
GA001391	KHV	MainlandSoutheastAsian	0	0.8557	0	0.1442	0	0		0	0.8601	0	0.1399	0	0	0		0	0.8923	0	0.1077	0	0	0	0		0	0.5131	0	0.039	0	0	0	0.0438	0.404
GA001392	KHV	MainlandSoutheastAsian	0	0.8798	0	0.1201	0	0		0	0.8839	0	0.116	0	0	0		0	0.9166	0	0.0833	0	0	0	0		0	0.5032	0	0.0183	0	0	0	0.0385	0.4399
GA001393	KHV	MainlandSoutheastAsian	0	0.8893	0	0.1106	0	0		0	0.8934	0	0.1066	0	0	0		0	0.9218	0	0.0781	0	0	0	0		0	0.5272	0	0.0185	0	0	0	0.0374	0.4169
GA001394	KHV	MainlandSoutheastAsian	0	0.8959	0	0.104	0	0		0	0.8999	0	0.1001	0	0	0		0	0.9305	0	0.0695	0	0	0	0		0	0.4792	0	0.0024	0	0	0	0.0364	0.482
GA001395	KHV	MainlandSoutheastAsian	0	0.8847	0	0.1153	0	0		0	0.8887	0	0.1113	0	0	0		0	0.9187	0	0.0813	0	0	0	0		0	0.5258	0	0.0216	0	0	0	0.0354	0.4172
GA001396	KHV	MainlandSoutheastAsian	0	0.8749	0	0.1251	0	0		0	0.8789	0	0.1211	0	0	0		0	0.9096	0	0.0903	0	0	0	0		0	0.4957	0	0.0276	0	0	0	0.0387	0.438
GA000072	Igorot	Austronesian	0	0.9059	0	0	0.0941	0		0	0.891	0	0	0.1089	0	0		0	0.8935	0	0	0.1064	0	0	0		0	0.1182	0	0	0.0174	0	0	0	0.8643
GA000077	Igorot	Austronesian	0	0.9001	0	0	0.0998	0		0	0.8843	0	0	0.1156	0	0		0	0.8874	0	0	0.1126	0	0	0		0	0.1158	0	0	0.0203	0	0	0	0.8638
GA000431	MentawaiNias	Austronesian	0	0.8484	0	0.0883	0.0633	0		0	0.8418	0	0.0851	0.073	0	0		0	0.869	0	0.0584	0.0725	0	0	0		0	0	0	0	0	0	0	0	0.9999
GA000433	MentawaiNias	Austronesian	0	0.8572	0	0.0688	0.074	0		0	0.8487	0	0.0656	0.0856	0	0		0	0.8764	0	0.0384	0.0851	0	0	0		0	0	0	0	0	0	0	0	0.9999
GA000434	MentawaiNias	Austronesian	0	0.8719	0	0.0536	0.0745	0		0	0.8634	0	0.0504	0.0862	0	0		0	0.8919	0	0.0221	0.086	0	0	0		0	0	0	0	0	0	0	0	0.9999
GA000435	MentawaiNias	Austronesian	0	0.8482	0	0.0831	0.0687	0		0	0.8409	0	0.0797	0.0794	0	0		0	0.8675	0	0.0537	0.0788	0	0	0		0	0	0	0	0	0	0	0	0.9999
GA000437	MentawaiNias	Austronesian	0	0.8533	0	0.0772	0.0694	0		0	0.8457	0	0.0739	0.0803	0	0		0	0.8757	0	0.0444	0.0799	0	0	0		0	0	0	0	0	0	0	0	0.9999
GA000438	MentawaiNias	Austronesian	0	0.8495	0	0.0818	0.0687	0		0	0.8421	0	0.0784	0.0795	0	0		0	0.8695	0	0.0512	0.0792	0	0	0		0	0	0	0	0	0	0	0	0.9999
GA000439	MentawaiNias	Austronesian	0	0.8483	0	0.0813	0.0704	0		0	0.8405	0	0.0779	0.0815	0	0		0	0.8691	0	0.0498	0.0811	0	0	0		0	0	0	0	0	0	0	0	0.9999
GA000440	MentawaiNias	Austronesian	0	0.8356	0	0.0894	0.075	0		0	0.8272	0	0.086	0.0868	0	0		0	0.8578	0	0.0556	0.0866	0	0	0		0	0	0	0	0	0	0	0	0.9999
GA000441	MentawaiNias	Austronesian	0	0.8746	0	0.0512	0.0742	0		0	0.8661	0	0.048	0.0858	0	0		0	0.8916	0	0.0225	0.0859	0	0	0		0	0	0	0	0	0	0	0	0.9999
GA000442	MentawaiNias	Austronesian	0	0.8264	0	0.0859	0.0877	0		0	0.8161	0	0.0823	0.1016	0	0		0	0.8443	0	0.0545	0.1011	0	0	0		0	0	0	0	0	0	0	0	0.9999
GA000443	MentawaiNias	Austronesian	0	0.8621	0	0.0598	0.0781	0		0	0.8527	0	0.0569	0.0904	0	0		0	0.8739	0	0.0362	0.0898	0	0	0		0	0	0	0	0	0	0	0	0.9999
GA000444	MentawaiNias	Austronesian	0	0.8438	0	0.0716	0.0846	0		0	0.8333	0	0.0688	0.0979	0	0		0	0.857	0	0.0455	0.0974	0	0	0		0	0	0	0	0	0	0	0	0.9999
GA000445	MentawaiNias	Austronesian	0	0.8466	0	0.0686	0.0848	0		0	0.8364	0	0.0655	0.098	0	0		0	0.8604	0	0.0419	0.0976	0	0	0		0	0	0	0	0	0	0	0	0.9999
GA000446	MentawaiNias	Austronesian	0	0.8789	0	0.0504	0.0707	0		0	0.8709	0	0.0473	0.0818	0	0		0	0.8971	0	0.0207	0.0822	0	0	0		0	0	0	0	0	0	0	0	0.9999
GA000447	MentawaiNias	Austronesian	0	0.8495	0	0.0749	0.0756	0		0	0.8405	0	0.072	0.0874	0	0		0	0.8639	0	0.0492	0.0868	0	0	0		0	0	0	0	0	0	0	0	0.9999
GA000448	MentawaiNias	Austronesian	0	0.8485	0	0.064	0.0875	0		0	0.8381	0	0.0606	0.1013	0	0		0	0.8619	0	0.0371	0.101	0	0	0		0	0	0	0	0	0	0	0	0.9999
GA000449	MentawaiNias	Austronesian	0	0.8635	0	0.0577	0.0788	0		0	0.8544	0	0.0543	0.0913	0	0		0	0.8777	0	0.0312	0.0911	0	0	0		0	0	0	0	0	0	0	0	0.9999
GA000450	MentawaiNias	Austronesian	0	0.86	0	0.055	0.085	0		0	0.8498	0	0.0518	0.0984	0	0		0	0.8729	0	0.0289	0.0981	0	0	0		0	0	0	0	0	0	0	0	0.9999
GA000451	MentawaiNias	Austronesian	0	0.852	0	0.0728	0.0751	0		0	0.8433	0	0.0697	0.087	0	0		0	0.8682	0	0.0452	0.0866	0	0	0		0	0	0	0	0	0	0	0	0.9999
GA000452	MentawaiNias	Austronesian	0	0.8469	0	0.0689	0.0842	0		0	0.8366	0	0.0658	0.0975	0	0		0	0.86	0	0.043	0.097	0	0	0		0	0	0	0	0	0	0	0	0.9999
GA000453	MentawaiNias	Austronesian	0	0.8461	0	0.0664	0.0875	0		0	0.8356	0	0.063	0.1014	0	0		0	0.8594	0	0.0393	0.1012	0	0	0		0	0	0	0	0	0	0	0	0.9999
GA000454	MentawaiNias	Austronesian	0	0.8581	0	0.0622	0.0797	0		0	0.8485	0	0.0592	0.0923	0	0		0	0.8744	0	0.0335	0.0921	0	0	0		0	0	0	0	0	0	0	0	0.9999
GA000455	MentawaiNias	Austronesian	0	0.8536	0	0.0635	0.0829	0		0	0.8438	0	0.0603	0.0959	0	0		0	0.8657	0	0.0389	0.0953	0	0	0		0	0	0	0	0	0	0	0	0.9999
GA000683	MalaySingaporean	Austronesian	0	0.5749	0	0.404	0.0211	0		0	0.5776	0	0.398	0.0244	0	0		0	0.6288	0	0.3486	0.0226	0	0	0		0	0.1194	0	0.1736	0	0	0	0.0916	0.6154
GA000698	MalaySingaporean	Austronesian	0	0.6182	0	0.3649	0.0169	0		0	0.6208	0	0.3596	0.0196	0	0		0	0.6644	0	0.3168	0.0187	0	0	0		0	0.1866	0	0.1555	0	0	0	0.0804	0.5775
GA000704	MalaySingaporean	Austronesian	0	0.5841	0	0.4029	0.0129	0		0	0.5879	0	0.3971	0.015	0	0		0	0.6397	0	0.3464	0.0138	0	0	0		0	0.1047	0	0.1687	0	0	0	0.0895	0.637
GA000705	MalaySingaporean	Austronesian	0	0.5791	0	0.4019	0.0189	0		0	0.5819	0	0.3961	0.022	0	0		0	0.631	0	0.3477	0.0212	0	0	0		0	0.1177	0	0.1703	0	0	0	0.0896	0.6224
GA000710	MalaySingaporean	Austronesian	0	0.5756	0	0.4127	0.0117	0		0	0.5793	0	0.4072	0.0134	0	0		0	0.6292	0	0.359	0.0117	0	0	0		0	0.1172	0	0.1869	0	0	0	0.0879	0.608
GA000712	MalaySingaporean	Austronesian	0	0.5622	0	0.426	0.0118	0		0	0.5658	0	0.4206	0.0136	0	0		0	0.6162	0	0.3721	0.0116	0	0	0		0	0.11	0	0.1897	0	0	0	0.0919	0.6083
GA000713	MalaySingaporean	Austronesian	0	0.5655	0	0.4051	0.0294	0		0	0.5659	0	0.3999	0.0341	0	0		0	0.6089	0	0.3583	0.0328	0	0	0		0	0.1392	0	0.1843	0.0005	0	0	0.0822	0.5937
GA000720	MalaySingaporean	Austronesian	0	0.5678	0	0.4176	0.0145	0		0	0.5714	0	0.4118	0.0168	0	0		0	0.6216	0	0.3631	0.0152	0	0	0		0	0.1225	0	0.1775	0	0	0	0.0912	0.6087
GA000725	MalaySingaporean	Austronesian	0	0.5693	0	0.4176	0.0131	0		0	0.5732	0	0.4116	0.0152	0	0		0	0.6241	0	0.3621	0.0138	0	0	0		0	0.1246	0	0.185	0	0	0	0.093	0.5974
GA000729	MalaySingaporean	Austronesian	0	0.5839	0	0.3927	0.0234	0		0	0.5858	0	0.3869	0.0272	0	0		0	0.6323	0	0.3414	0.0263	0	0	0		0	0.1476	0	0.1668	0.0003	0	0	0.0867	0.5986
GA000732	MalaySingaporean	Austronesian	0	0.5824	0	0.4032	0.0144	0		0	0.5858	0	0.3975	0.0167	0	0		0	0.6357	0	0.3487	0.0155	0	0	0		0	0.1299	0	0.1684	0	0	0	0.0896	0.6121
GA000737	MalaySingaporean	Austronesian	0	0.572	0	0.412	0.016	0		0	0.5749	0	0.4064	0.0186	0	0		0	0.6247	0	0.3575	0.0178	0	0	0		0	0.1063	0	0.1876	0	0	0	0.0904	0.6157
GA000740	MalaySingaporean	Austronesian	0	0.5705	0	0.4114	0.018	0		0	0.5735	0	0.4056	0.0209	0	0		0	0.6226	0	0.3579	0.0195	0	0	0		0	0.1108	0	0.186	0	0	0	0.0938	0.6093
GA000741	MalaySingaporean	Austronesian	0	0.5799	0	0.4003	0.0198	0		0	0.5824	0	0.3946	0.023	0	0		0	0.6308	0	0.3475	0.0217	0	0	0		0	0.1313	0	0.1756	0	0	0	0.0898	0.6034
GA000744	MalaySingaporean	Austronesian	0.0192	0.5765	0.0111	0.3628	0.0304	0		0.0187	0.5774	0.0083	0.3573	0.0346	0	0.0036		0	0.6122	0.0068	0.3085	0.0318	0	0	0.0406		0	0.1282	0.005	0.1449	0.0007	0	0	0.1294	0.5918
GA000748	MalaySingaporean	Austronesian	0	0.5743	0	0.4149	0.0108	0		0	0.5784	0	0.4094	0.0122	0	0		0	0.6283	0	0.3613	0.0103	0	0	0		0	0.1178	0	0.1748	0	0	0	0.091	0.6163
GA000755	MalaySingaporean	Austronesian	0	0.5664	0	0.4149	0.0186	0		0	0.5693	0	0.409	0.0216	0	0		0	0.6169	0	0.3623	0.0207	0	0	0		0	0.111	0	0.1805	0	0.0018	0	0.0903	0.6163
GA000758	MalaySingaporean	Austronesian	0	0.5729	0	0.4134	0.0137	0		0	0.5763	0	0.4078	0.0159	0	0		0	0.6275	0	0.3581	0.0144	0	0	0		0	0.1185	0	0.1833	0	0	0	0.0917	0.6064
GA000768	MalaySingaporean	Austronesian	0	0.5994	0	0.3874	0.0132	0		0	0.6028	0	0.3819	0.0152	0	0		0	0.6501	0	0.3358	0.014	0	0	0		0	0.1527	0	0.1676	0	0	0	0.0861	0.5936
GA000773	MalaySingaporean	Austronesian	0	0.5838	0	0.3958	0.0203	0		0	0.5861	0	0.3903	0.0236	0	0		0	0.6334	0	0.3445	0.0221	0	0	0		0	0.1396	0	0.1705	0	0	0	0.0852	0.6047
GA001890	Nicobarese	Austronesian	0	0.3632	0	0.6368	0	0		0	0.3712	0	0.6287	0	0	0		0	0.4399	0	0.56	0	0	0	0		0	0	0	0.3004	0	0	0	0.1429	0.5567
GA001891	Nicobarese	Austronesian	0	0.3588	0	0.6412	0	0		0	0.3664	0	0.6336	0	0	0		0	0.4341	0	0.5658	0	0	0	0		0	0	0	0.2961	0	0	0	0.1429	0.561
GA001892	Nicobarese	Austronesian	0	0.3732	0	0.6267	0	0		0	0.3809	0	0.6191	0	0	0		0	0.4476	0	0.5523	0	0	0	0		0	0	0	0.2897	0	0	0	0.1429	0.5674
GA001894	Nicobarese	Austronesian	0	0.3407	0	0.6593	0	0		0	0.3485	0	0.6514	0	0	0		0	0.4171	0	0.5829	0	0	0	0		0	0	0	0.3118	0	0	0	0.1429	0.5452
GA001895	Nicobarese	Austronesian	0	0.3627	0	0.6373	0	0		0	0.3702	0	0.6298	0	0	0		0	0.4344	0	0.5655	0	0	0	0		0	0	0	0.3194	0	0	0	0.1429	0.5377
GA000616	Temuan	Austronesian	0	0.3191	0	0.6809	0	0		0	0.3241	0	0.6759	0	0	0		0	0.3762	0	0.6237	0	0	0	0		0	0	0	0.3602	0	0	0	0.1429	0.4969
GA000617	Temuan	Austronesian	0	0.3872	0	0.6128	0	0		0	0.3927	0	0.6072	0	0	0		0	0.4454	0	0.5545	0	0	0	0		0	0	0	0.3511	0	0	0	0.1299	0.5189
GA000618	Temuan	Austronesian	0	0.3465	0	0.6534	0	0		0	0.3519	0	0.6481	0	0	0		0	0.4056	0	0.5943	0	0	0	0		0	0	0	0.3504	0	0	0	0.1429	0.5067
GA000619	Temuan	Austronesian	0	0.3156	0	0.6732	0	0.0111		0	0.3201	0	0.6675	0	0.0124	0		0	0.3677	0	0.6203	0	0.0119	0	0		0	0	0	0.4355	0	0.0152	0	0.1209	0.4283
GA000620	Temuan	Austronesian	0	0.5105	0	0.4895	0	0		0	0.5152	0	0.4848	0	0	0		0	0.559	0	0.441	0	0	0	0		0	0.1535	0	0.2689	0	0	0	0.1031	0.4744
GA000621	Temuan	Austronesian	0	0.3798	0	0.6202	0	0		0	0.3854	0	0.6146	0	0	0		0	0.4384	0	0.5616	0	0	0	0		0	0	0	0.3571	0	0	0	0.132	0.5109
GA000622	Temuan	Austronesian	0	0.2923	0	0.7077	0	0		0	0.2979	0	0.702	0	0	0		0	0.3521	0	0.6478	0	0	0	0		0	0	0	0.3793	0	0	0	0.1429	0.4778
GA000624	Temuan	Austronesian	0	0.3629	0	0.6302	0.0069	0		0	0.3678	0	0.6246	0.0075	0	0		0	0.4242	0	0.5732	0.0025	0	0	0		0	0	0	0.3558	0	0	0	0.1364	0.5078
GA000625	Temuan	Austronesian	0	0.3192	0	0.6808	0	0		0	0.3242	0	0.6758	0	0	0		0	0.3762	0	0.6237	0	0	0	0		0	0	0	0.3725	0	0	0	0.1429	0.4846
GA000626	Temuan	Austronesian	0	0.3916	0	0.5966	0.0084	0.0033		0	0.3959	0	0.5905	0.0096	0.0039	0		0	0.4492	0	0.541	0.0059	0.0039	0	0		0	0	0	0.3421	0	0.0105	0	0.1308	0.5166
GA000627	Temuan	Austronesian	0	0.3703	0	0.6297	0	0		0	0.3754	0	0.6245	0	0	0		0	0.4262	0	0.5738	0	0	0	0		0	0	0	0.3426	0	0	0	0.1429	0.5144
GA000628	Temuan	Austronesian	0	0.4476	0	0.5389	0.0135	0		0	0.4513	0	0.5331	0.0156	0	0		0	0.5005	0	0.4863	0.0131	0	0	0		0	0.0659	0	0.3197	0	0.002	0	0.0984	0.514
GA000631	Temuan	Austronesian	0	0.3363	0	0.6637	0	0		0	0.3414	0	0.6585	0	0	0		0	0.393	0	0.607	0	0	0	0		0	0	0	0.3748	0	0	0	0.1388	0.4863
GA000602	Senoi	Austronesian	0	0.2516	0	0.7483	0	0		0	0.256	0	0.744	0	0	0		0	0.2978	0	0.7022	0	0	0	0		0	0	0	0.5709	0	0	0	0.077	0.352
GA000603	Senoi	Austronesian	0	0.1636	0	0.8363	0	0		0	0.1682	0	0.8318	0	0	0		0	0.2154	0	0.7846	0	0	0	0		0	0	0	0.561	0	0	0	0.1109	0.328
GA000605	Senoi	Austronesian	0	0.2344	0	0.7655	0	0		0	0.239	0	0.7609	0	0	0		0	0.2829	0	0.7171	0	0	0	0		0	0	0	0.5345	0	0	0	0.1068	0.3586
GA000606	Senoi	Austronesian	0	0.1615	0	0.8385	0	0		0	0.1663	0	0.8336	0	0	0		0	0.2144	0	0.7855	0	0	0	0		0	0	0	0.5716	0	0	0	0.1076	0.3207
GA000608	Senoi	Austronesian	0	0.1655	0	0.8345	0	0		0	0.1704	0	0.8295	0	0	0		0	0.2177	0	0.7823	0	0	0	0		0	0	0	0.5599	0	0	0	0.1126	0.3274
GA000609	Senoi	Austronesian	0	0.3961	0	0.5843	0.0196	0		0	0.3973	0	0.5801	0.0226	0	0		0	0.4368	0	0.5438	0.0193	0	0	0		0	0	0	0.3866	0	0	0	0.0931	0.5203
GA000610	Senoi	Austronesian	0	0.1544	0	0.8455	0	0		0	0.1595	0	0.8405	0	0	0		0	0.2109	0	0.7891	0	0	0	0		0	0	0	0.5413	0	0	0	0.1178	0.3408
GA000611	Senoi	Austronesian	0	0.25	0	0.7499	0	0		0	0.255	0	0.745	0	0	0		0	0.3043	0	0.6956	0	0	0	0		0	0	0	0.4956	0	0	0	0.1195	0.3848
GA000612	Senoi	Austronesian	0	0.3123	0	0.6846	0.0031	0		0	0.3166	0	0.6803	0.0031	0	0		0	0.363	0	0.637	0	0	0	0		0	0.0031	0	0.4683	0	0	0	0.107	0.4215
GA000613	Senoi	Austronesian	0	0.1881	0	0.8119	0	0		0	0.193	0	0.8069	0	0	0		0	0.2404	0	0.7596	0	0	0	0		0	0	0	0.5322	0	0	0	0.1167	0.351
GA000614	Senoi	Austronesian	0	0.2938	0	0.7014	0.0047	0		0	0.2977	0	0.6971	0.0051	0	0		0	0.3429	0	0.6568	0.0002	0	0	0		0	0.0085	0	0.5228	0	0.0009	0	0.084	0.3838
GA000615	Senoi	Austronesian	0	0.3203	0	0.6793	0	0.0004		0	0.3248	0	0.6747	0	0.0005	0		0	0.3675	0	0.6324	0	0	0	0		0	0.022	0	0.4941	0	0.003	0	0.0845	0.3963
GA000574	Kensiu	MalayNegrito	0	0	0	1	0	0		0	0	0	0.9999	0	0	0		0	0	0	0.9999	0	0	0	0		0	0	0	0.9999	0	0	0	0	0
GA000575	Kensiu	MalayNegrito	0	0	0	1	0	0		0	0	0	0.9999	0	0	0		0	0	0	0.9999	0	0	0	0		0	0	0	0.9999	0	0	0	0	0
GA000576	Kensiu	MalayNegrito	0	0	0	1	0	0		0	0	0	0.9999	0	0	0		0	0	0	0.9999	0	0	0	0		0	0	0	0.9999	0	0	0	0	0
GA000578	Kensiu	MalayNegrito	0	0	0	0.9999	0	0		0	0	0	0.9999	0	0	0		0	0	0	0.9999	0	0	0	0		0	0	0	0.9999	0	0	0	0	0
GA000579	Kensiu	MalayNegrito	0	0	0	0.9999	0	0		0	0	0	0.9999	0	0	0		0	0	0	0.9999	0	0	0	0		0	0	0	0.9999	0	0	0	0	0
GA000580	Kensiu	MalayNegrito	0	0	0	1	0	0		0	0	0	0.9999	0	0	0		0	0	0	0.9999	0	0	0	0		0	0	0	0.9999	0	0	0	0	0
GA000581	Kensiu	MalayNegrito	0	0	0	0.9999	0	0		0	0	0	0.9999	0	0	0		0	0	0	0.9999	0	0	0	0		0	0	0	0.9999	0	0	0	0	0
GA000582	Kensiu	MalayNegrito	0	0	0	0.9999	0	0		0	0	0	0.9999	0	0	0		0	0	0	0.9999	0	0	0	0		0	0	0	0.9999	0	0	0	0	0
GA000583	Kintak	MalayNegrito	0	0	0	0.9999	0	0		0	0	0	0.9999	0	0	0		0	0	0	0.9999	0	0	0	0		0	0	0	0.9999	0	0	0	0	0
GA000585	Kintak	MalayNegrito	0	0	0	0.9999	0	0		0	0	0	0.9999	0	0	0		0	0	0	0.9999	0	0	0	0		0	0	0	0.9999	0	0	0	0	0
GA000586	Kintak	MalayNegrito	0	0	0	0.9999	0	0		0	0	0	0.9999	0	0	0		0	0	0	0.9999	0	0	0	0		0	0	0	0.9999	0	0	0	0	0
GA000587	Kintak	MalayNegrito	0	0	0	0.9999	0	0		0	0	0	0.9999	0	0	0		0	0	0	0.9999	0	0	0	0		0	0	0	0.9999	0	0	0	0	0
GA000588	Kintak	MalayNegrito	0	0	0	0.9999	0	0		0	0	0	0.9999	0	0	0		0	0	0	0.9999	0	0	0	0		0	0	0	0.9999	0	0	0	0	0
GA000589	Kintak	MalayNegrito	0	0	0	1	0	0		0	0	0	0.9999	0	0	0		0	0	0	0.9999	0	0	0	0		0	0	0	0.98	0	0	0	0.0199	0
GA000590	Kintak	MalayNegrito	0	0	0	0.9999	0	0		0	0	0	0.9999	0	0	0		0	0	0	0.9999	0	0	0	0		0	0	0	0.9999	0	0	0	0	0
GA000591	Kintak	MalayNegrito	0	0	0	0.9999	0	0		0	0	0	0.9999	0	0	0		0	0	0	0.9999	0	0	0	0		0	0	0	0.9999	0	0	0	0	0
GA000592	Kintak	MalayNegrito	0	0	0	1	0	0		0	0	0	0.9999	0	0	0		0	0	0	0.9999	0	0	0	0		0	0	0	0.9999	0	0	0	0	0
GA000595	Kintak	MalayNegrito	0	0	0	0.9999	0	0		0	0	0	0.9999	0	0	0		0	0	0	0.9999	0	0	0	0		0	0	0	0.9999	0	0	0	0	0
GA000596	Kintak	MalayNegrito	0	0	0	0.9999	0	0		0	0	0	0.9999	0	0	0		0	0	0	0.9999	0	0	0	0		0	0	0	0.9999	0	0	0	0	0
GA000597	Kintak	MalayNegrito	0	0	0	0.9999	0	0		0	0	0	0.9999	0	0	0		0	0	0	0.9999	0	0	0	0		0	0	0	0.9964	0	0	0	0.0035	0
GA000598	Kintak	MalayNegrito	0	0	0	0.9999	0	0		0	0	0	0.9999	0	0	0		0	0	0	0.9999	0	0	0	0		0	0	0	0.9999	0	0	0	0	0
GA000599	Kintak	MalayNegrito	0	0	0	0.9999	0	0		0	0	0	0.9999	0	0	0		0	0	0	0.9999	0	0	0	0		0	0	0	0.9999	0	0	0	0	0
GA000600	Kintak	MalayNegrito	0	0	0	0.9999	0	0		0	0	0	0.9999	0	0	0		0	0	0	0.9999	0	0	0	0		0	0	0	0.9999	0	0	0	0	0
GA000601	Kintak	MalayNegrito	0	0	0	0.9999	0	0		0	0	0	0.9999	0	0	0		0	0	0	0.9999	0	0	0	0		0	0	0	0.9999	0	0	0	0	0
GA000524	Aeta	PhilippineNegrito	0	0.3792	0	0	0.5642	0.0565		0	0.342	0	0	0.6579	0	0		0	0.3439	0	0	0.656	0	0	0		0	0.0968	0	0	0.6223	0	0	0	0.2808
GA000525	Aeta	PhilippineNegrito	0	0.0537	0	0	0.8571	0.0891		0	0	0	0	0.9999	0	0		0	0	0	0	0.9999	0	0	0		0	0	0	0	0.9999	0	0	0	0
GA000526	Aeta	PhilippineNegrito	0	0.1554	0	0	0.7727	0.0719		0	0.0988	0	0	0.9012	0	0		0	0.0989	0	0	0.901	0	0	0		0	0	0	0	0.8479	0	0	0	0.1521
GA000527	Aeta	PhilippineNegrito	0	0.0548	0	0	0.8571	0.0881		0	0	0	0	0.9999	0	0		0	0	0	0	0.9999	0	0	0		0	0	0	0	0.9999	0	0	0	0
GA000528	Aeta	PhilippineNegrito	0	0.0524	0	0	0.8571	0.0904		0	0	0	0	0.9999	0	0		0	0	0	0	0.9999	0	0	0		0	0	0	0	0.9999	0	0	0	0
GA000529	Aeta	PhilippineNegrito	0	0.0547	0	0	0.8571	0.0882		0	0	0	0	0.9999	0	0		0	0	0	0	0.9999	0	0	0		0	0	0	0	0.9999	0	0	0	0
GA000530	Aeta	PhilippineNegrito	0	0.0407	0	0	0.8571	0.1022		0	0	0	0	0.9999	0	0		0	0	0	0	0.9999	0	0	0		0	0	0	0	0.9999	0	0	0	0
GA000531	Aeta	PhilippineNegrito	0	0.0471	0	0	0.8571	0.0957		0	0	0	0	0.9999	0	0		0	0	0	0	0.9999	0	0	0		0	0	0	0	0.9999	0	0	0	0
GA000532	Aeta	PhilippineNegrito	0	0.043	0	0	0.8571	0.0999		0	0	0	0	0.9999	0	0		0	0	0	0	0.9999	0	0	0		0	0	0	0	0.9999	0	0	0	0
GA000533	Aeta	PhilippineNegrito	0	0.0449	0	0	0.8571	0.0979		0	0	0	0	0.9999	0	0		0	0	0	0	0.9999	0	0	0		0	0	0	0	0.9999	0	0	0	0
GA000534	Aeta	PhilippineNegrito	0	0.0412	0	0	0.8571	0.1017		0	0	0	0	0.9999	0	0		0	0	0	0	0.9999	0	0	0		0	0	0	0	0.9999	0	0	0	0
GA000535	Aeta	PhilippineNegrito	0	0.0427	0	0	0.8571	0.1001		0	0	0	0	0.9999	0	0		0	0	0	0	0.9999	0	0	0		0	0	0	0	0.9999	0	0	0	0
GA000536	Aeta	PhilippineNegrito	0	0.049	0	0	0.8571	0.0939		0	0	0	0	0.9999	0	0		0	0	0	0	0.9999	0	0	0		0	0	0	0	0.9999	0	0	0	0
GA000537	Aeta	PhilippineNegrito	0	0.0804	0	0	0.8422	0.0774		0	0.0176	0	0	0.9824	0	0		0	0.0168	0	0	0.9831	0	0	0		0	0	0	0	0.9206	0	0	0	0.0793
GA000538	Aeta	PhilippineNegrito	0	0.0433	0	0	0.8571	0.0996		0	0	0	0	0.9999	0	0		0	0	0	0	0.9999	0	0	0		0	0	0	0	0.9999	0	0	0	0
GA000539	Aeta	PhilippineNegrito	0	0.0473	0	0	0.8571	0.0955		0	0	0	0	0.9999	0	0		0	0	0	0	0.9999	0	0	0		0	0	0	0	0.9999	0	0	0	0
GA000540	Aeta	PhilippineNegrito	0	0.0411	0	0	0.8571	0.1017		0	0	0	0	0.9999	0	0		0	0	0	0	0.9999	0	0	0		0	0	0	0	0.9999	0	0	0	0
GA000541	Aeta	PhilippineNegrito	0	0.0441	0	0	0.8571	0.0987		0	0	0	0	0.9999	0	0		0	0	0	0	0.9999	0	0	0		0	0	0	0	0.9999	0	0	0	0
GA000542	Aeta	PhilippineNegrito	0	0.0472	0	0	0.8571	0.0957		0	0	0	0	0.9999	0	0		0	0	0	0	0.9999	0	0	0		0	0	0	0	0.9999	0	0	0	0
GA000543	Aeta	PhilippineNegrito	0	0.0553	0	0	0.8571	0.0875		0	0	0	0	0.9999	0	0		0	0	0	0	0.9999	0	0	0		0	0	0	0	0.9999	0	0	0	0
GA000544	Aeta	PhilippineNegrito	0	0.051	0	0	0.8571	0.0918		0	0	0	0	0.9999	0	0		0	0	0	0	0.9999	0	0	0		0	0	0	0	0.9999	0	0	0	0
GA000545	Aeta	PhilippineNegrito	0	0.0411	0	0	0.8571	0.1018		0	0	0	0	0.9999	0	0		0	0	0	0	0.9999	0	0	0		0	0	0	0	0.9999	0	0	0	0
GA000546	Aeta	PhilippineNegrito	0	0.0597	0	0	0.8571	0.0832		0	0	0	0	0.9999	0	0		0	0	0	0	0.9999	0	0	0		0	0	0	0	0.9999	0	0	0	0
GA000547	Aeta	PhilippineNegrito	0	0.4303	0	0	0.5175	0.0522		0	0.3966	0	0	0.6033	0	0		0	0.3987	0	0	0.6013	0	0	0		0	0.1466	0	0	0.569	0	0	0	0.2844
GA000548	Aeta	PhilippineNegrito	0	0.0476	0	0	0.8571	0.0952		0	0	0	0	0.9999	0	0		0	0	0	0	0.9999	0	0	0		0	0	0	0	0.9999	0	0	0	0
GA000549	Aeta	PhilippineNegrito	0	0.0591	0	0	0.8571	0.0838		0	0	0	0	0.9999	0	0		0	0	0	0	0.9999	0	0	0		0	0	0	0	0.9999	0	0	0	0
GA000550	Aeta	PhilippineNegrito	0	0.8367	0	0.0463	0.1114	0.0055		0	0.8264	0	0.0437	0.1298	0	0		0	0.8455	0	0.0238	0.1307	0	0	0		0	0.2807	0	0	0.0723	0	0	0.0109	0.636
GA000551	Aeta	PhilippineNegrito	0	0.0559	0	0	0.8571	0.0869		0	0	0	0	0.9999	0	0		0	0	0	0	0.9999	0	0	0		0	0	0	0	0.9999	0	0	0	0
GA000552	Aeta	PhilippineNegrito	0	0.0578	0	0	0.8571	0.085		0	0	0	0	0.9999	0	0		0	0	0	0	0.9999	0	0	0		0	0	0	0	0.9999	0	0	0	0
GA000553	Ati	PhilippineNegrito	0	0.7622	0	0.0422	0.185	0.0106		0	0.7438	0	0.0405	0.2157	0	0		0	0.7632	0	0.0198	0.2169	0	0	0		0	0.0924	0	0	0.1062	0	0	0	0.8013
GA000554	Ati	PhilippineNegrito	0	0.8095	0	0.0256	0.1576	0.0074		0	0.7928	0	0.0238	0.1834	0	0		0	0.8106	0	0.0052	0.1842	0	0	0		0	0.1052	0	0	0.088	0	0	0	0.8067
GA000555	Ati	PhilippineNegrito	0	0.7493	0	0.0203	0.2182	0.0122		0	0.7263	0	0.0194	0.2543	0	0		0	0.7395	0	0.0047	0.2557	0	0	0		0	0	0	0	0.1179	0	0	0	0.8821
GA000556	Ati	PhilippineNegrito	0	0.6197	0	0.038	0.2933	0.049		0	0.5957	0	0.0376	0.3419	0.0247	0		0	0.6089	0	0.0227	0.3429	0.0254	0	0		0	0	0	0	0.2025	0.0362	0	0	0.7613
GA000557	Ati	PhilippineNegrito	0	0.7876	0	0	0.2019	0.0105		0	0.7652	0	0	0.2348	0	0		0	0.7677	0	0	0.2322	0	0	0		0	0	0	0	0.1068	0	0	0	0.8931
GA000558	Ati	PhilippineNegrito	0	0.7	0	0.0293	0.2478	0.0229		0	0.6784	0	0.0286	0.2889	0.004	0		0	0.693	0	0.0117	0.2904	0.0049	0	0		0	0	0	0	0.1683	0.0145	0	0	0.8171
GA000559	Ati	PhilippineNegrito	0	0.6562	0	0.022	0.2915	0.0303		0	0.6317	0	0.0212	0.3399	0.0072	0		0	0.6469	0	0.0037	0.3411	0.0082	0	0		0	0	0	0	0.1918	0.0147	0	0	0.7934
GA000560	Ati	PhilippineNegrito	0	0.7908	0	0.0526	0.1492	0.0074		0	0.7759	0	0.0503	0.1738	0	0		0	0.7944	0	0.0311	0.1745	0	0	0		0	0.1211	0	0	0.0912	0	0	0.0056	0.782
GA000561	Ati	PhilippineNegrito	0	0.7207	0	0.0002	0.2599	0.0192		0	0.6975	0	0	0.3025	0	0		0	0.7004	0	0	0.2996	0	0	0		0	0	0	0	0.1611	0	0	0	0.8389
GA000563	Ati	PhilippineNegrito	0	0.7126	0	0.006	0.263	0.0183		0	0.6884	0	0.005	0.3065	0	0		0	0.6944	0	0	0.3055	0	0	0		0	0	0	0	0.1507	0	0	0	0.8492
GA000564	Ati	PhilippineNegrito	0	0.7992	0	0.0236	0.1685	0.0087		0	0.7825	0	0.0212	0.1962	0	0		0	0.799	0	0.0032	0.1978	0	0	0		0	0.0939	0	0	0.1035	0	0	0	0.8026
GA000565	Ati	PhilippineNegrito	0	0.7913	0	0.0284	0.1706	0.0096		0	0.7744	0	0.0269	0.1987	0	0		0	0.7879	0	0.0134	0.1987	0	0	0		0	0.1032	0	0	0.1042	0	0	0	0.7925
GA000567	Ati	PhilippineNegrito	0	0.6282	0	0.0495	0.2758	0.0465		0	0.6056	0	0.0493	0.3215	0.0235	0		0	0.6197	0	0.0337	0.3223	0.0243	0	0		0	0.0079	0	0	0.2058	0.0386	0	0	0.7476
GA000568	Ati	PhilippineNegrito	0	0.5683	0	0.0575	0.3101	0.0641		0	0.5436	0	0.0573	0.3617	0.0374	0		0	0.5578	0	0.0416	0.3624	0.0381	0	0		0	0	0	0	0.2447	0.0541	0	0	0.7011
GA000569	Ati	PhilippineNegrito	0	0.633	0	0.0449	0.2791	0.043		0	0.6104	0	0.045	0.3253	0.0193	0		0	0.6241	0	0.0305	0.3256	0.0198	0	0		0	0	0	0	0.2107	0.0357	0	0	0.7535
GA000570	Ati	PhilippineNegrito	0	0.6493	0	0.0365	0.2755	0.0386		0	0.6259	0	0.0364	0.3212	0.0165	0		0	0.6384	0	0.0229	0.3217	0.0171	0	0		0	0	0	0	0.1951	0.0294	0	0	0.7754
GA000571	Ati	PhilippineNegrito	0	0.5864	0	0.0431	0.3152	0.0553		0	0.5611	0	0.0429	0.3675	0.0284	0		0	0.5739	0	0.0291	0.3679	0.029	0	0		0	0	0	0	0.2415	0.0408	0	0	0.7176
GA000572	Ati	PhilippineNegrito	0	0.666	0	0.0411	0.2637	0.0292		0	0.644	0	0.0407	0.3073	0.0079	0		0	0.657	0	0.0266	0.3079	0.0085	0	0		0	0.031	0	0	0.1906	0.0189	0	0	0.7594
GA000573	Ati	PhilippineNegrito	0	0.725	0	0.0417	0.2182	0.0151		0	0.7051	0	0.0406	0.2543	0	0		0	0.7219	0	0.0229	0.2552	0	0	0		0	0.025	0	0	0.1492	0	0	0	0.8258
GA000031	Han	EastAsian	0	1	0	0	0	0		0	0.9999	0	0	0	0	0		0	0.9999	0	0	0	0	0	0		0	0.8472	0	0	0	0	0	0	0.1527
GA000254	Han	EastAsian	0	0.9988	0	0.0011	0	0		0	0.9999	0	0	0	0	0		0	0.9999	0	0	0	0	0	0		0	0.6306	0	0	0	0	0	0.0151	0.3543
GA000255	Han	EastAsian	0	0.9999	0	0	0	0		0	0.9999	0	0	0	0	0		0	0.9999	0	0	0	0	0	0		0	0.8954	0	0	0	0	0	0	0.1045
GA000285	Han	EastAsian	0	1	0	0	0	0		0	0.9999	0	0	0	0	0		0	0.9999	0	0	0	0	0	0		0	0.743	0	0	0	0	0	0.0093	0.2476
GA000296	Han	EastAsian	0	0.9999	0	0	0	0		0	0.9999	0	0	0	0	0		0	0.9999	0	0	0	0	0	0		0	0.8585	0	0	0	0	0	0	0.1414
GA000415	Han	EastAsian	0	0.9993	0	0.0006	0	0		0	0.9999	0	0	0	0	0		0	0.9999	0	0	0	0	0	0		0	0.6552	0	0	0	0	0	0.0151	0.3297
GA000416	Han	EastAsian	0	1	0	0	0	0		0	0.9999	0	0	0	0	0		0	0.9999	0	0	0	0	0	0		0	0.8423	0	0	0	0	0	0.0011	0.1566
GA001431	Han	EastAsian	0	0.9986	0.0013	0	0	0		0	0.9999	0	0	0	0	0		0	0.9898	0.0101	0	0	0	0	0		0	0.9322	0	0	0	0	0	0	0.0678
GA001432	Han	EastAsian	0	0.998	0.002	0	0	0		0	0.994	0.006	0	0	0	0		0	0.9875	0.0124	0	0	0	0	0		0	0.9834	0	0	0	0	0	0	0.0165
GA001433	Han	EastAsian	0	1	0	0	0	0		0	0.9999	0	0	0	0	0		0	0.9999	0	0	0	0	0	0		0	0.9468	0	0	0	0	0	0	0.0531
GA001434	Han	EastAsian	0	0.9999	0	0	0	0		0	0.9999	0	0	0	0	0		0	0.9999	0	0	0	0	0	0		0	0.7889	0	0	0	0	0	0.007	0.204
GA001435	Han	EastAsian	0	1	0	0	0	0		0	0.9999	0	0	0	0	0		0	0.9999	0	0	0	0	0	0		0	0.923	0	0	0	0	0	0	0.0769
GA001436	Han	EastAsian	0	0.9999	0	0	0	0		0	0.9999	0	0	0	0	0		0	0.9999	0	0	0	0	0	0		0	0.9955	0	0	0	0	0	0	0.0044
GA001437	Han	EastAsian	0	0.9999	0	0	0	0		0	0.9999	0	0	0	0	0		0	0.9999	0	0	0	0	0	0		0	0.9947	0	0	0	0	0	0	0.0052
GA001438	Han	EastAsian	0	1	0	0	0	0		0	0.9999	0	0	0	0	0		0	0.9999	0	0	0	0	0	0		0	0.9868	0	0	0	0	0	0	0.0131
GA001439	Han	EastAsian	0	0.9988	0.0012	0	0	0		0	0.9999	0	0	0	0	0		0	0.9899	0.0101	0	0	0	0	0		0	0.9232	0	0	0	0	0	0	0.0767
GA001440	Han	EastAsian	0	0.9999	0	0	0	0		0	0.9999	0	0	0	0	0		0	0.9999	0	0	0	0	0	0		0	0.7878	0	0	0	0	0	0.0073	0.2048
GA001441	Han	EastAsian	0	1	0	0	0	0		0	0.9999	0	0	0	0	0		0	0.9999	0	0	0	0	0	0		0	0.7618	0	0	0	0	0	0.0075	0.2307
GA001481	Japanese	EastAsian	0	1	0	0	0	0		0	0.9999	0	0	0	0	0		0	0.9999	0	0	0	0	0	0		0	0.9956	0	0	0	0	0	0	0.0043
GA001482	Japanese	EastAsian	0	0.9999	0	0	0	0		0	0.9999	0	0	0	0	0		0	0.9999	0	0	0	0	0	0		0	0.9945	0	0	0	0	0	0	0.0055
GA001484	Japanese	EastAsian	0	0.9999	0	0	0	0		0	0.9999	0	0	0	0	0		0	0.9999	0	0	0	0	0	0		0	0.9965	0	0	0	0	0	0	0.0034
GA001485	Japanese	EastAsian	0	0.9999	0	0	0	0		0	0.9999	0	0	0	0	0		0	0.9999	0	0	0	0	0	0		0	0.9994	0	0	0	0	0	0	0.0006
GA001486	Japanese	EastAsian	0	1	0	0	0	0		0	0.9999	0	0	0	0	0		0	0.9999	0	0	0	0	0	0		0	0.9999	0	0	0	0	0	0	0
GA001487	Japanese	EastAsian	0	0.9999	0	0	0	0		0	0.9999	0	0	0	0	0		0	0.9999	0	0	0	0	0	0		0	0.9986	0	0	0	0	0	0	0.0013
GA001488	Japanese	EastAsian	0	0.9999	0	0	0	0		0	0.9999	0	0	0	0	0		0	0.9999	0	0	0	0	0	0		0	0.9999	0	0	0	0	0	0	0
GA001489	Japanese	EastAsian	0	0.9999	0	0	0	0		0	0.9999	0	0	0	0	0		0	0.9999	0	0	0	0	0	0		0	0.9969	0	0	0	0	0	0	0.003
GA001490	Japanese	EastAsian	0	0.9999	0	0	0	0		0	0.9999	0	0	0	0	0		0	0.9999	0	0	0	0	0	0		0	0.9999	0	0	0	0	0	0	0
GA001491	Japanese	EastAsian	0	0.9999	0	0	0	0		0	0.9999	0	0	0	0	0		0	0.9999	0	0	0	0	0	0		0	0.998	0	0	0	0	0	0	0.002
GA001492	Japanese	EastAsian	0	0.9999	0	0	0	0		0	0.9999	0	0	0	0	0		0	0.9999	0	0	0	0	0	0		0	0.9981	0	0	0	0	0	0	0.0019
GA001493	Japanese	EastAsian	0	0.9999	0	0	0	0		0	0.9999	0	0	0	0	0		0	0.9999	0	0	0	0	0	0		0	0.9999	0	0	0	0	0	0	0
GA001494	Japanese	EastAsian	0	0.9999	0	0	0	0		0	0.9999	0	0	0	0	0		0	0.9999	0	0	0	0	0	0		0	0.9999	0	0	0	0	0	0	0
GA001495	Japanese	EastAsian	0	0.9999	0	0	0	0		0	0.9999	0	0	0	0	0		0	0.9999	0	0	0	0	0	0		0	0.9955	0	0	0	0	0	0	0.0044
GA001496	Japanese	EastAsian	0	0.9999	0	0	0	0		0	0.9999	0	0	0	0	0		0	0.9999	0	0	0	0	0	0		0	0.9951	0	0	0	0	0	0	0.0048
GA001497	Japanese	EastAsian	0	1	0	0	0	0		0	0.9999	0	0	0	0	0		0	0.9999	0	0	0	0	0	0		0	0.9996	0	0	0	0	0	0	0.0003
GA001498	Japanese	EastAsian	0	1	0	0	0	0		0	0.9999	0	0	0	0	0		0	0.9999	0	0	0	0	0	0		0	0.9999	0	0	0	0	0	0	0
GA001499	Japanese	EastAsian	0	0.9999	0	0	0	0		0	0.9999	0	0	0	0	0		0	0.9999	0	0	0	0	0	0		0	0.9991	0	0	0	0	0	0	0.0008
GA001500	Japanese	EastAsian	0	0.9999	0	0	0	0		0	0.9999	0	0	0	0	0		0	0.9999	0	0	0	0	0	0		0	0.9999	0	0	0	0	0	0	0
GA001501	Japanese	EastAsian	0	0.9999	0	0	0	0		0	0.9999	0	0	0	0	0		0	0.9999	0	0	0	0	0	0		0	0.9999	0	0	0	0	0	0	0
GA001502	Japanese	EastAsian	0	0.9999	0	0	0	0		0	0.9999	0	0	0	0	0		0	0.9999	0	0	0	0	0	0		0	0.9985	0	0	0	0	0	0	0.0014
GA001503	Japanese	EastAsian	0	0.9999	0	0	0	0		0	0.9999	0	0	0	0	0		0	0.9999	0	0	0	0	0	0		0	0.9999	0	0	0	0	0	0	0
GA001504	Japanese	EastAsian	0	0.9999	0	0	0	0		0	0.9999	0	0	0	0	0		0	0.9999	0	0	0	0	0	0		0	0.9974	0	0	0	0	0	0	0.0025
GA001505	Japanese	EastAsian	0	1	0	0	0	0		0	0.9999	0	0	0	0	0		0	0.9999	0	0	0	0	0	0		0	0.9979	0	0	0	0	0	0	0.0021
GA001507	Japanese	EastAsian	0	1	0	0	0	0		0	0.9999	0	0	0	0	0		0	0.9999	0	0	0	0	0	0		0	0.9998	0	0	0	0	0	0	0.0001
GA001508	Japanese	EastAsian	0	0.9999	0	0	0	0		0	0.9999	0	0	0	0	0		0	0.9999	0	0	0	0	0	0		0	0.995	0	0	0	0	0	0	0.0049
GA001509	Japanese	EastAsian	0	1	0	0	0	0		0	0.9999	0	0	0	0	0		0	0.9999	0	0	0	0	0	0		0	0.9858	0	0	0	0	0	0	0.0142
GA001510	Japanese	EastAsian	0	0.9999	0	0	0	0		0	0.9999	0	0	0	0	0		0	0.9999	0	0	0	0	0	0		0	0.9955	0	0	0	0	0	0	0.0044
GA000781	Jarwa	Andamanese	0	0	0	0	0	0.9999		0	0	0	0	0	0.9999	0		0	0	0	0	0	0.9999	0	0		0	0	0	0	0	0.9999	0	0	0
GA000782	Jarwa	Andamanese	0	0	0	0	0	0.9999		0	0	0	0	0	0.9999	0		0	0	0	0	0	0.9999	0	0		0	0	0	0	0	0.9999	0	0	0
GA000783	Jarwa	Andamanese	0	0	0	0	0	0.9999		0	0	0	0	0	0.9999	0		0	0	0	0	0	0.9999	0	0		0	0	0	0	0	0.9999	0	0	0
GA000784	Jarwa	Andamanese	0	0	0	0	0	0.9999		0	0	0	0	0	0.9999	0		0	0	0	0	0	0.9999	0	0		0	0	0	0	0	0.9999	0	0	0
GA000785	Jarwa	Andamanese	0	0	0	0	0	0.9999		0	0	0	0	0	0.9999	0		0	0	0	0	0	0.9999	0	0		0	0	0	0	0	0.9999	0	0	0
GA000787	Jarwa	Andamanese	0	0	0	0	0	0.9999		0	0	0	0	0	0.9999	0		0	0	0	0	0	0.9999	0	0		0	0	0	0	0	0.9999	0	0	0
GA000788	Jarwa	Andamanese	0	0	0	0	0	0.9999		0	0	0	0	0	0.9999	0		0	0	0	0	0	0.9999	0	0		0	0	0	0	0	0.9999	0	0	0
GA000790	Jarwa	Andamanese	0	0	0	0	0	0.9999		0	0	0	0	0	0.9999	0		0	0	0	0	0	0.9999	0	0		0	0	0	0	0	0.9999	0	0	0
GA000791	Jarwa	Andamanese	0	0	0	0	0	0.9999		0	0	0	0	0	0.9999	0		0	0	0	0	0	0.9999	0	0		0	0	0	0	0	0.9999	0	0	0
GA000792	Jarwa	Andamanese	0	0	0	0	0	0.9999		0	0	0	0	0	0.9999	0		0	0	0	0	0	0.9999	0	0		0	0	0	0	0	0.9999	0	0	0
GA000793	Onge	Andamanese	0	0	0	0	0	0.9999		0	0	0	0	0	0.9999	0		0	0	0	0	0	0.9999	0	0		0	0	0	0	0	0.9999	0	0	0
GA000794	Onge	Andamanese	0	0	0	0	0	0.9999		0	0	0	0	0	0.9999	0		0	0	0	0	0	0.9999	0	0		0	0	0	0	0	0.9999	0	0	0
GA000795	Onge	Andamanese	0	0	0	0	0	0.9999		0	0	0	0	0	0.9999	0		0	0	0	0	0	0.9999	0	0		0	0	0	0	0	0.9999	0	0	0
GA000797	Onge	Andamanese	0	0	0	0	0	0.9999		0	0	0	0	0	0.9999	0		0	0	0	0	0	0.9999	0	0		0	0	0	0	0	0.9999	0	0	0
GA000800	Onge	Andamanese	0	0	0	0	0	0.9999		0	0	0	0	0	0.9999	0		0	0	0	0	0	0.9999	0	0		0	0	0	0	0	0.9999	0	0	0
GA000801	Onge	Andamanese	0	0	0	0	0	0.9999		0	0	0	0	0	0.9999	0		0	0	0	0	0	0.9999	0	0		0	0	0	0	0	0.9999	0	0	0
GA000802	Onge	Andamanese	0	0	0	0	0	0.9999		0	0	0	0	0	0.9999	0		0	0	0	0	0	0.9999	0	0		0	0	0	0	0	0.9999	0	0	0
GA000803	Onge	Andamanese	0	0	0	0	0	0.9999		0	0	0	0	0	0.9999	0		0	0	0	0	0	0.9999	0	0		0	0	0	0	0	0.9999	0	0	0
GA000804	Onge	Andamanese	0	0	0	0	0	0.9999		0	0	0	0	0	0.9999	0		0	0	0	0	0	0.9999	0	0		0	0	0	0	0	0.9999	0	0	0
GA000805	Onge	Andamanese	0	0	0	0	0	0.9999		0	0	0	0	0	0.9999	0		0	0	0	0	0	0.9999	0	0		0	0	0	0	0	0.9999	0	0	0
GA000807	Onge	Andamanese	0	0	0	0	0	0.9999		0	0	0	0	0	0.9999	0		0	0	0	0	0	0.9999	0	0		0	0	0	0	0	0.9999	0	0	0

## Sheet: Fig3b
Figure 3b	Effective population size, Ne
	Time (year)	Kensiu		Time (year)	Birhor
	0	1705.68		0	4602.49
	2973.17	1705.68		2981.36	4602.49
	6650.67	43470.9		6669	578051
	11199.4	24008.5		11230.2	86876.4
	16825.7	12048.9		16872.1	19326.4
	23784.9	7270.55		23850.5	8180.1
	32392.8	5576.62		32482.1	5649.8
	43039.9	5694.76		43158.3	5621.77
	56209.2	6953.26		56363.9	6849.49
	72498.4	9366.9		72698.1	9385.76
	92646.6	14542		92901.8	14489.8
	117568	23991.5		117892	23712.1
	148393	36332.4		148802	36418.4
	186521	47865.5		187034	48722.9
	233682	55987.5		234325	57601.6
	292014	58468.4		292819	59825.6
	364166	54377		365168	54542
	453409	46850.8		454657	46413.4
	563797	39533.1		565349	39358.3
	700334	34366.2		702262	34415
	869218	31308.9		871610	31237.6
	1.07811e+06	29814.1		1.08108e+06	29388.9
	1.33649e+06	29325.7		1.34017e+06	28771.3
	1.65608e+06	29756.4		1.66064e+06	29652.5
	2.05138e+06	32897.7		2057028	33514.2
	2.54033e+06	42352.7		2.54731e+06	42733.9
	3145108	57451.5		3.15376e+06	57585
	3.89317e+06	59548.6		3.90389e+06	68807.1
	4.81843e+06	59548.6		4.8317e+06	68807.1
	5.96291e+06	60746		5.97931e+06	50793.7
	7.3785e+06	60746		7.3988e+06	50793.7
	9.12946e+06	60746		9.15458e+06	50793.7

## Sheet: Fig3c
Figure 3c	Migration rate, m(t)
	Time (years)	Kensiu.Birhor		Time (years)	Birhor.Dai		Time (years)	Kensiu.Dai
	0	1.10722e-05		0	2.78174e-30		0	3.2966e-32
	1440.48	1.10722e-05		48.4272	2.78174e-30		1358.51	3.2966e-32
	3277.63	0.000420665		110.19	0.000259087		3091.12	0.000481815
	5620.69	6.35276e-36		188.961	0.000127431		5300.85	0.000138593
	8608.96	0.00146144		289.422	0.000397064		8119.07	0.00176881
	12420.1	0.000745475		417.549	0.000639473		11713.4	0.000688679
	17280.8	0.000728629		580.958	0.000890265		16297.4	0.000676089
	23480	0.001164		789.365	0.00086476		22143.8	0.000792141
	31386.1	0.0100845		1055.16	0.000697023		29600.2	0.0112829
	41469.5	0.0039926		1394.15	0.00855026		39109.6	0.00437456
	54329.5	0.00346102		1826.49	0.00320873		51238.1	0.00377262
	70731	1.02701e-31		2377.89	1.81728e-29		66706	1.02701e-31
	91648.8	1.02701e-31		3081.12	1.81728e-29		86433.7	6.89595e-06
	118327	2.11807e-05		3978	1.82676e-05		111594	2.99279e-19
	152352	0.000119529		5121.86	0.000117583		143682	0.000105007
	195746	0.000172277		6580.72	0.00017577		184607	0.000158625
	251089	0.000168721		8441.28	0.000216194		236800	0.000187481
	321673	8.39184e-05		10814.2	0.000144007		303368	0.000104863
	411693	4.05615e-05		13840.6	6.59911e-05		388266	5.28797e-05
	526503	3.29349e-05		17700.4	4.04116e-05		496543	3.99206e-05
	672928	3.82915e-05		22623	3.88796e-05		634636	4.07711e-05
	859676	5.27872e-05		28901.2	4.74651e-05		810756	5.98616e-05
	1.09785e+06	5.96921e-05		36908.2	5.24862e-05		1.03537e+06	5.80357e-05
	1.4016e+06	4.64757e-05		47120.2	4.69357e-05		1.32185e+06	4.80848e-05
	1789010	5.2579e-05		60144.2	5.40213e-05		1.68721e+06	5.01749e-05
	2.2831e+06	4.72159e-05		76754.8	4.36073e-05		2.15318e+06	4.78501e-05
	2.91325e+06	3.01501e-05		97939.2	2.5464e-05		2747460	3.30248e-05
	3.71692e+06	1.96967e-05		124958	1.96635e-05		3505404	2.59518e-05
	4.74189e+06	1.96967e-05		159416	1.96635e-05		4.47206e+06	2.59518e-05
	6.04912e+06	7.31979e-07		203363	2.72733e-07		5.7049e+06	5.78456e-07
	7716320	7.31979e-07		259413	2.72733e-07		7.27724e+06	5.78456e-07
	9.84262e+06	7.31979e-07		330897	2.72733e-07		9.28253e+06	5.78456e-07
